# Supplementary material for: Prevalence and associated factors of stunting among under-five children in Ethiopia: Application of marginal models analysis of 2016 Ethiopian demographic and health survey data
Source: PLoS One. 2023 Oct 31;18(10):e0293364. doi: 10.1371/journal.pone.0293364 (PMC10617690; doi:10.1371/journal.pone.0293364)
Supplement: S1 Data — (XLSX) [file pone.0293364.s002.xlsx]

## Sheet: Sheet1
clno	pbint	csex	haz	region	plresid	windex	medu	bord	diar	cage	water	nhhm	bmi	fever	anv	mage
1	1	1	1	4	1	1	1	1	0	5	0	3	1	0	1	0
1	2	0	1	4	1	1	1	1	0	1	0	2	2	0	1	1
1	2	1	1	4	1	3	1	0	0	5	0	2	2	0	3	0
1	3	1	1	4	1	2	1	1	0	5	0	2	1	0	3	1
1	2	1	0	4	1	3	1	1	0	3	0	2	2	0	3	1
1	2	0	0	4	1	3	1	1	0	1	0	3	2	0	1	1
2	2	0	0	5	1	1	1	1	0	1	1	2	3	0	1	1
2	1	1	1	5	1	1	1	1	0	5	1	2	1	0	1	1
2	2	0	1	5	1	1	1	1	0	4	0	2	1	0	1	0
2	1	1	1	5	1	1	1	1	0	5	0	2	2	0	2	1
2	1	0	0	5	1	1	2	0	0	2	0	1	1	0	1	0
2	2	1	0	5	1	1	2	0	0	2	1	1	2	1	1	0
3	2	0	0	3	1	3	1	1	0	5	1	2	1	0	1	0
3	3	0	0	3	1	3	1	0	0	4	0	1	2	0	2	1
3	3	0	1	3	1	3	1	0	1	4	0	1	2	0	3	0
3	2	0	0	3	1	3	2	0	0	5	0	2	2	0	1	0
3	3	1	1	3	1	2	1	0	0	5	0	1	3	0	1	0
3	2	0	0	3	1	2	1	1	1	3	1	2	1	0	1	1
3	3	0	0	3	1	3	1	1	0	2	1	2	2	0	3	0
3	3	0	1	3	1	1	1	0	0	5	1	1	2	0	3	0
3	3	1	0	3	1	3	3	0	0	1	0	2	2	1	2	0
3	1	1	0	3	1	3	1	1	0	5	0	2	2	0	1	0
3	3	1	1	3	1	2	1	1	1	3	0	2	2	0	3	1
3	3	0	1	3	1	2	1	0	0	5	0	1	2	0	3	1
4	2	1	1	2	1	1	1	1	0	1	1	2	2	0	1	0
4	2	1	1	2	1	1	1	1	0	3	1	2	1	0	1	0
4	2	1	0	2	1	1	1	0	0	1	1	1	1	0	1	1
4	2	0	0	2	1	1	1	1	0	1	1	1	1	0	1	0
4	3	0	1	2	1	1	1	1	0	5	1	1	1	0	1	0
4	3	1	1	2	1	1	1	1	0	5	1	1	1	0	1	0
4	2	0	1	2	1	1	1	1	0	4	0	2	1	0	1	1
5	3	0	0	11	0	2	2	0	0	5	0	2	3	0	3	0
5	2	0	0	11	0	1	2	1	0	3	0	2	1	0	3	0
5	3	1	0	11	0	3	1	1	0	5	0	2	3	0	1	0
5	3	1	1	11	0	1	2	1	0	4	0	3	1	1	3	0
6	1	1	1	6	1	1	1	1	1	4	0	2	1	0	3	0
6	1	0	1	6	1	1	2	1	0	5	1	2	2	0	2	0
6	2	0	0	6	1	3	3	0	0	2	0	1	2	0	3	0
6	2	0	0	6	1	1	1	1	0	5	1	2	2	0	3	1
6	2	0	1	6	1	1	2	0	0	4	1	1	2	0	3	1
6	2	0	0	6	1	1	2	0	0	2	1	1	2	1	3	0
6	1	1	0	6	1	3	1	0	0	3	0	1	2	0	3	1
6	1	1	0	6	1	2	2	0	0	2	1	2	1	0	3	0
6	1	0	1	6	1	1	2	1	0	4	1	2	2	0	2	0
6	2	0	1	6	1	1	2	0	0	3	0	1	2	0	3	0
6	3	1	1	6	1	1	1	0	0	3	0	1	2	0	2	0
6	2	0	0	6	1	1	2	0	0	3	1	2	2	0	3	0
7	1	1	1	5	1	1	1	0	0	2	1	1	2	0	1	0
7	2	1	0	5	1	1	1	0	1	3	1	1	1	1	1	0
7	2	1	0	5	1	1	1	1	0	1	1	2	1	0	2	0
7	1	1	1	5	1	1	1	1	0	5	1	2	2	1	1	0
7	1	1	0	5	1	1	1	0	0	2	1	1	1	0	1	0
7	2	0	0	5	1	1	1	1	0	1	1	2	2	1	1	0
7	2	1	0	5	1	1	3	1	0	1	1	2	2	0	1	0
7	2	1	1	5	1	1	1	1	0	5	1	2	1	0	1	1
7	1	1	1	5	1	1	3	1	0	4	1	1	2	0	1	0
7	1	1	1	5	1	1	1	1	0	5	1	3	2	0	1	1
7	2	1	1	5	1	1	1	1	0	5	1	2	2	0	1	1
7	2	0	0	5	1	1	1	1	0	2	1	2	2	0	1	0
7	1	0	0	5	1	1	1	1	1	2	1	2	2	0	1	0
7	2	0	0	5	1	1	1	1	0	1	1	2	1	0	1	0
8	1	1	0	5	1	1	1	1	0	1	0	2	1	0	1	1
8	1	1	0	5	1	1	1	1	0	5	0	2	2	0	1	1
8	1	1	0	5	1	1	1	1	1	5	1	2	2	0	1	0
8	1	0	0	5	1	2	1	0	0	3	0	2	2	0	1	1
8	2	1	0	5	1	1	1	0	0	2	1	2	2	0	1	1
8	2	1	0	5	1	1	1	0	0	2	0	1	1	0	1	0
8	2	0	0	5	1	1	1	1	1	2	0	2	2	1	1	0
8	3	1	0	5	1	1	1	1	0	2	1	2	1	0	1	0
8	3	1	0	5	1	1	1	1	0	4	1	2	2	1	1	0
8	1	1	0	5	1	1	1	0	1	2	1	1	1	0	1	0
8	1	0	0	5	1	1	1	1	0	3	1	2	1	1	1	0
8	2	0	0	5	1	1	1	1	0	3	1	2	2	0	1	0
8	2	1	0	5	1	1	1	0	0	1	0	1	2	0	1	1
9	2	1	1	5	1	1	1	1	0	2	0	2	3	0	3	0
9	1	0	0	5	1	3	1	0	0	1	0	1	2	0	3	0
9	2	1	0	5	1	3	2	0	0	2	0	1	2	0	3	1
9	2	1	0	5	1	3	1	1	0	3	0	2	2	0	2	0
9	1	0	0	5	1	1	1	0	0	3	0	1	2	0	1	0
9	2	1	0	5	1	1	2	1	0	2	0	2	3	0	2	1
9	2	1	1	5	1	1	1	1	0	4	0	2	2	0	2	1
9	2	1	0	5	1	1	1	1	0	3	0	2	3	0	1	0
9	1	1	0	5	1	1	2	0	0	1	0	1	2	1	3	0
9	1	1	0	5	1	1	1	1	0	1	0	2	2	0	1	1
10	1	1	0	3	1	3	1	1	1	1	0	2	2	0	2	0
10	2	1	1	3	1	1	2	0	0	5	0	1	2	0	3	0
10	3	0	0	3	1	2	1	1	1	2	0	2	2	1	3	0
10	3	0	1	3	1	3	1	1	0	4	1	1	2	0	3	0
11	2	1	0	1	0	3	3	0	0	5	0	2	3	0	3	1
11	1	1	0	1	0	3	3	0	0	1	0	2	2	0	3	0
11	3	1	0	1	0	2	2	0	0	5	0	1	2	0	3	1
11	3	1	0	1	0	3	3	0	0	4	0	2	2	0	2	1
11	3	0	0	1	0	2	3	0	0	5	0	2	2	1	3	0
11	2	0	0	1	0	3	3	0	0	4	0	1	3	0	3	1
12	2	1	1	7	1	2	2	1	0	5	0	2	1	0	2	0
12	2	1	0	7	1	3	2	1	0	5	0	2	1	0	1	0
12	1	1	0	7	1	3	1	1	0	5	0	2	2	0	2	0
12	1	0	1	7	1	1	2	1	0	5	0	2	2	0	3	0
12	1	0	1	7	1	3	2	1	0	5	0	2	2	0	1	0
12	2	0	0	7	1	3	3	0	0	5	0	1	2	0	3	1
12	3	0	0	7	1	3	2	1	0	1	0	3	3	0	2	0
12	2	1	0	7	1	3	2	1	1	2	0	2	2	0	2	1
12	2	0	1	7	1	1	2	0	0	5	0	2	2	0	2	0
12	2	0	1	7	1	3	1	1	1	1	0	2	2	1	2	0
12	2	1	0	7	1	2	2	1	0	5	0	2	2	0	2	0
12	2	1	1	7	1	3	1	1	1	3	0	2	2	0	2	1
12	2	1	0	7	1	1	1	0	1	5	1	1	1	0	2	0
12	1	1	1	7	1	3	1	1	0	5	0	2	1	0	2	0
12	3	0	0	7	1	3	2	1	0	2	0	2	2	0	3	0
12	3	0	0	7	1	3	1	0	0	3	0	2	1	0	2	0
13	2	1	0	8	1	1	3	0	1	3	0	1	1	0	3	1
13	3	1	0	8	1	1	3	0	0	1	0	2	2	0	2	0
13	3	1	0	8	1	1	3	1	0	5	0	2	1	0	3	0
13	2	0	0	8	1	1	1	0	0	5	0	2	1	0	2	0
13	2	0	0	8	1	1	3	0	0	5	0	2	2	0	2	0
13	2	1	0	8	1	1	2	1	1	1	0	2	2	1	3	0
14	3	0	0	7	0	1	3	1	0	5	0	2	2	0	1	0
14	2	1	1	7	0	2	1	1	0	5	0	2	3	0	1	0
14	3	1	0	7	0	1	2	0	1	2	0	2	2	1	3	0
14	2	1	1	7	0	2	3	0	0	3	0	1	2	0	3	1
14	3	0	0	7	0	3	3	0	1	5	0	1	3	0	3	1
14	1	0	0	7	0	2	2	0	0	2	0	2	3	0	2	1
14	3	0	0	7	0	1	3	0	0	2	0	1	3	0	3	1
14	2	1	1	7	0	1	2	0	1	3	0	1	2	0	3	0
15	3	1	0	1	0	3	3	0	0	5	0	2	3	1	3	1
16	1	1	1	5	1	1	3	1	0	5	1	2	2	0	1	0
16	2	1	0	5	1	1	1	1	0	1	1	2	1	0	2	1
16	2	0	0	5	1	1	2	1	0	5	1	2	1	0	1	1
16	1	1	1	5	1	1	1	1	0	5	1	2	2	0	1	0
16	2	1	1	5	1	1	3	1	0	4	1	2	1	0	1	1
16	2	0	1	5	1	1	1	1	0	5	1	3	2	0	1	0
16	2	0	1	5	1	1	1	1	0	5	1	2	1	0	1	1
16	2	1	1	5	1	1	1	1	0	3	1	2	1	0	1	0
17	3	1	0	6	0	2	3	0	1	3	0	2	2	0	3	0
17	2	0	1	6	0	3	3	0	0	5	0	2	2	1	2	1
17	2	1	0	6	0	1	3	1	1	2	0	2	2	1	3	1
17	3	1	0	6	0	1	1	0	0	5	0	2	3	0	2	0
18	3	0	0	3	0	1	3	0	0	3	0	2	3	0	3	0
18	2	0	1	3	0	2	3	0	0	2	0	1	2	0	3	1
18	3	0	0	3	0	3	3	1	0	4	0	1	3	0	3	0
18	3	0	0	3	0	3	3	0	0	5	0	2	3	0	3	1
19	3	0	1	1	0	3	3	0	0	4	0	2	2	0	3	1
19	2	1	0	1	0	3	3	0	0	5	0	1	3	0	3	1
19	3	0	0	1	0	2	3	0	0	5	0	1	2	1	3	1
20	3	0	0	7	1	3	1	0	0	2	0	2	2	1	3	1
20	2	1	0	7	1	2	2	0	0	5	0	2	2	1	1	0
20	2	1	0	7	1	3	2	1	0	2	0	2	2	1	2	0
20	3	0	0	7	1	3	1	0	0	3	0	1	2	0	2	0
20	3	1	0	7	1	2	1	0	1	5	0	1	2	1	2	1
20	2	1	0	7	1	3	2	1	0	5	0	2	2	1	2	1
20	2	0	0	7	1	3	2	1	1	5	0	2	2	1	2	1
20	2	0	1	7	1	3	3	1	0	5	0	2	2	0	1	0
20	3	1	0	7	1	3	2	0	0	5	1	2	2	0	3	1
21	2	1	1	4	1	2	2	1	0	5	0	2	2	0	1	0
21	2	1	0	4	1	2	1	1	0	5	0	2	2	0	1	0
21	2	1	1	4	1	3	3	0	0	5	0	1	2	0	3	0
21	1	0	1	4	1	3	1	1	0	5	0	2	3	0	1	0
21	2	0	0	4	1	1	2	0	1	3	1	1	2	0	1	1
21	1	0	1	4	1	3	1	1	0	5	0	2	3	0	1	1
21	2	0	0	4	1	3	2	1	0	5	0	2	2	0	1	1
21	2	0	0	4	1	3	2	1	0	2	0	3	2	0	2	0
21	2	1	0	4	1	3	1	1	1	1	0	3	1	0	1	0
21	2	1	1	4	1	3	2	1	0	2	0	2	2	0	2	0
21	2	0	0	4	1	3	1	1	0	3	0	3	1	1	1	1
21	2	0	0	4	1	3	2	1	0	3	0	2	2	1	1	1
21	3	1	0	4	1	1	1	1	0	2	0	1	1	1	1	1
21	1	0	1	4	1	2	1	1	0	5	0	2	2	0	1	1
21	2	1	0	4	1	3	2	0	0	5	0	2	2	1	3	1
22	2	0	0	5	1	1	1	1	0	2	1	2	2	0	1	1
22	1	1	0	5	1	1	2	0	0	1	1	1	3	0	1	0
22	1	0	0	5	1	1	2	0	0	1	1	1	2	0	1	0
22	2	1	0	5	1	1	1	1	0	4	1	2	3	0	1	0
22	2	1	0	5	1	1	2	0	0	1	1	2	3	0	1	1
22	2	1	1	5	1	1	1	1	0	5	1	2	2	0	1	1
22	1	0	0	5	1	1	1	0	0	1	1	2	2	0	1	0
22	2	1	0	5	1	1	1	1	0	4	1	2	2	0	1	1
22	1	1	1	5	1	1	1	0	1	4	1	2	1	1	1	1
22	2	1	0	5	1	1	1	1	0	5	0	2	1	0	1	0
22	1	0	0	5	1	1	1	0	0	1	1	2	2	0	1	1
23	2	0	1	4	1	3	2	1	1	5	1	2	2	0	2	0
23	2	0	0	4	1	3	2	1	0	5	0	2	2	0	2	0
23	2	1	1	4	1	3	2	1	0	5	1	2	2	0	2	0
23	2	0	0	4	1	3	2	0	0	5	1	1	2	0	2	0
23	2	0	1	4	1	3	2	1	0	5	1	2	2	1	1	0
23	3	1	1	4	1	3	2	1	0	5	1	2	1	0	1	0
23	2	1	1	4	1	3	2	1	0	4	1	2	1	0	1	0
23	2	1	0	4	1	3	2	1	0	5	1	2	2	0	1	0
23	2	1	1	4	1	1	2	1	0	5	1	2	2	0	1	1
24	3	1	1	3	1	2	1	1	0	5	0	3	2	0	2	0
24	3	1	0	3	1	3	3	0	1	1	0	1	2	0	2	0
24	3	0	1	3	1	3	1	1	0	4	0	2	2	1	1	1
24	2	0	0	3	1	3	1	1	0	2	0	2	2	1	2	0
24	2	1	0	3	1	3	1	0	0	5	1	2	2	0	2	0
24	1	0	1	3	1	3	1	1	0	5	0	2	2	0	1	0
24	3	1	1	3	1	1	1	1	0	2	0	2	2	0	1	0
24	3	0	1	3	1	3	1	1	0	4	0	2	2	0	2	0
24	3	1	1	3	1	3	1	1	0	5	0	2	2	0	2	0
24	3	1	0	3	1	1	1	1	0	2	0	2	2	0	1	0
25	1	1	0	11	0	1	3	0	1	3	0	1	2	0	2	1
26	2	1	1	4	1	2	1	1	1	4	1	3	2	0	2	0
26	2	1	0	4	1	1	2	1	0	5	1	2	2	0	1	0
26	2	0	0	4	1	1	2	1	0	4	0	2	1	0	2	0
26	2	1	0	4	1	3	2	1	0	1	1	2	2	0	2	0
26	1	1	1	4	1	3	2	1	0	3	1	1	2	0	3	0
26	2	0	1	4	1	1	1	0	0	3	1	1	1	0	2	1
26	2	0	0	4	1	2	1	1	0	5	1	2	2	0	2	0
26	1	0	0	4	1	3	2	1	0	2	1	2	2	0	1	0
26	1	0	1	4	1	3	3	1	0	4	1	2	2	1	3	0
26	2	0	1	4	1	2	2	1	0	5	1	2	2	0	1	0
26	1	0	0	4	1	3	2	1	0	3	1	2	2	0	1	0
27	3	1	0	11	0	1	3	0	0	2	0	2	3	0	3	0
27	3	1	1	11	0	1	2	0	1	3	0	1	2	1	3	0
27	2	0	1	11	0	2	3	0	0	5	0	2	3	0	3	0
28	1	0	0	9	0	3	3	0	0	5	0	2	2	0	3	0
28	3	1	0	9	0	2	3	0	0	5	0	1	2	0	3	1
29	2	1	0	9	0	3	2	1	0	1	0	2	3	0	3	0
29	3	0	0	9	0	1	2	0	0	5	0	1	2	0	3	0
29	3	0	0	9	0	3	3	0	0	5	0	1	2	0	3	0
30	2	1	1	11	1	1	1	1	0	2	0	2	2	0	2	1
30	2	0	0	11	1	2	1	0	0	3	0	2	2	0	1	1
30	2	0	1	11	1	1	2	1	0	5	0	2	2	0	1	0
30	1	0	1	11	1	1	1	1	0	5	0	2	1	0	1	0
30	2	1	0	11	1	1	2	1	0	5	0	3	2	0	2	0
30	1	0	1	11	1	1	1	1	0	5	1	2	2	0	2	1
30	1	0	1	11	1	1	2	0	1	2	0	2	1	0	1	0
30	2	0	1	11	1	1	2	1	0	5	0	2	2	0	2	0
30	2	1	1	11	1	1	1	0	0	5	0	1	2	1	3	0
31	3	1	0	1	0	3	2	1	1	5	0	2	3	0	3	1
31	3	1	0	1	0	3	3	1	0	5	0	2	3	0	3	1
31	2	1	0	1	0	3	2	0	1	1	0	2	3	0	2	1
31	2	1	0	1	0	2	2	0	0	2	0	2	2	0	3	1
32	3	1	1	7	1	3	2	0	0	2	0	2	2	0	1	0
32	2	0	0	7	1	3	2	1	0	5	0	2	2	0	3	0
32	2	1	1	7	1	3	2	1	0	3	0	2	2	0	3	0
32	2	0	0	7	1	3	2	1	0	1	1	2	2	0	2	1
32	3	0	0	7	1	3	1	0	0	2	0	2	1	0	1	0
33	3	0	0	5	1	1	1	1	0	5	0	2	2	0	1	1
33	1	1	0	5	1	1	1	0	0	1	1	1	2	0	1	1
33	1	1	0	5	1	1	1	1	0	5	1	2	3	0	1	0
33	1	0	1	5	1	1	1	1	0	5	1	3	3	0	1	0
33	1	0	0	5	1	1	1	1	0	5	0	2	3	0	1	0
33	2	1	0	5	1	1	1	1	0	5	1	2	2	0	1	1
34	2	0	0	7	1	3	1	0	0	1	0	2	2	0	3	0
34	1	0	0	7	1	1	2	0	0	3	1	1	1	0	1	1
34	2	1	1	7	1	1	2	1	0	3	0	2	1	0	2	0
34	2	0	0	7	1	1	2	0	1	2	0	2	2	0	2	0
34	3	1	1	7	1	2	1	1	0	5	1	3	2	0	2	0
34	3	1	1	7	1	2	1	1	0	5	0	2	2	0	3	0
34	3	0	0	7	1	3	2	0	0	5	0	2	2	0	1	0
34	1	1	0	7	1	1	2	1	1	5	1	2	2	0	1	1
34	2	0	0	7	1	3	1	1	0	2	1	2	3	0	1	0
34	2	1	1	7	1	2	2	1	0	5	1	2	2	0	1	1
34	3	1	1	7	1	1	2	1	0	1	1	2	2	0	2	1
35	2	0	1	6	1	3	1	0	0	1	1	2	2	0	2	1
35	1	0	1	6	1	1	1	1	0	1	1	2	2	0	2	0
35	3	0	1	6	1	3	2	1	0	1	0	2	2	0	1	0
35	2	0	0	6	1	1	2	0	0	5	1	1	2	0	2	1
35	2	1	1	6	1	3	2	1	0	5	0	2	2	0	3	1
35	2	1	0	6	1	3	2	0	0	5	1	2	2	0	1	1
35	2	0	1	6	1	3	2	1	0	2	0	2	2	0	1	0
35	1	0	1	6	1	2	2	1	0	5	1	2	2	0	3	0
35	2	0	0	6	1	1	2	0	0	1	1	2	2	0	2	1
36	2	0	0	6	1	2	1	0	0	1	0	2	2	0	2	1
36	2	1	0	6	1	1	2	1	1	2	0	2	2	1	1	0
36	2	1	1	6	1	1	2	1	0	5	0	2	1	0	1	1
36	1	1	1	6	1	1	2	1	0	5	1	2	3	0	1	1
36	2	0	0	6	1	1	3	1	0	1	0	3	2	0	1	0
36	2	1	0	6	1	1	2	1	1	3	0	2	1	0	1	0
36	2	0	1	6	1	1	1	1	0	5	0	2	2	0	1	0
36	2	1	0	6	1	3	2	1	1	2	0	2	2	1	3	0
36	3	1	0	6	1	2	3	0	0	3	0	2	2	0	1	0
36	2	1	0	6	1	3	2	1	0	2	0	2	2	1	3	0
37	2	1	1	2	1	1	1	0	0	2	1	2	2	0	1	1
37	2	0	1	2	1	1	1	0	0	5	1	2	2	0	3	1
37	2	0	1	2	1	1	1	1	0	4	1	1	1	0	1	1
37	1	1	1	2	1	1	1	0	0	5	1	2	2	0	1	0
37	3	0	0	2	1	1	1	1	0	2	1	2	2	0	1	0
37	2	1	0	2	1	1	1	1	0	1	1	2	1	0	1	1
37	2	1	1	2	1	1	1	1	0	2	1	2	2	0	1	1
37	1	1	0	2	1	1	1	1	0	5	1	2	2	0	2	1
37	3	0	0	2	1	1	1	1	0	1	1	2	2	0	3	0
37	3	1	1	2	1	1	1	1	1	4	1	2	2	1	2	0
37	2	0	1	2	1	1	1	1	0	5	1	1	1	0	1	0
37	2	1	1	2	1	1	1	1	0	4	1	2	1	0	1	0
38	2	1	1	3	1	1	1	1	0	5	1	2	2	0	3	1
38	1	0	1	3	1	1	1	1	0	3	1	2	2	0	1	1
38	2	0	0	3	1	1	1	1	0	3	1	2	2	1	1	0
38	2	0	0	3	1	1	1	1	0	1	1	3	2	0	1	0
38	2	0	1	3	1	1	1	1	0	5	1	2	2	0	1	0
38	3	0	0	3	1	1	1	0	0	5	1	1	2	0	1	0
38	2	1	0	3	1	1	1	1	0	1	1	2	2	1	2	0
39	1	0	1	2	1	1	1	1	0	5	1	2	1	0	2	0
39	2	0	0	2	1	1	1	1	0	5	1	2	1	0	1	0
40	3	1	0	4	1	3	1	0	0	5	0	1	3	0	1	1
40	3	0	1	4	1	3	2	1	0	5	0	2	1	0	3	1
40	1	1	0	4	1	3	1	1	1	5	0	2	2	0	3	1
40	3	0	0	4	1	3	1	0	0	2	0	3	2	0	2	0
40	3	0	0	4	1	3	1	0	0	3	0	2	1	0	3	0
40	3	1	0	4	1	2	1	1	0	2	0	2	2	0	2	0
40	3	1	0	4	1	3	1	1	0	2	0	3	1	0	3	0
40	3	1	0	4	1	2	1	1	0	1	0	2	2	0	3	0
41	2	1	0	7	1	2	1	0	0	3	1	1	2	0	2	1
41	2	1	1	7	1	1	2	1	0	3	0	2	2	0	3	0
41	2	1	1	7	1	3	2	1	0	5	0	2	2	1	3	0
41	2	0	1	7	1	3	2	0	0	5	0	1	2	1	2	1
41	1	0	1	7	1	1	2	1	0	5	1	2	1	0	2	0
41	1	1	0	7	1	1	3	0	0	3	1	2	2	0	1	1
41	3	0	0	7	1	3	3	0	0	1	0	2	2	0	2	0
41	2	1	1	7	1	3	3	0	0	5	1	1	2	0	2	0
42	2	0	0	4	1	1	1	1	0	5	0	2	2	0	1	1
42	3	1	0	4	1	3	1	0	0	3	1	1	2	1	1	1
42	3	1	0	4	1	2	2	1	0	5	1	2	2	1	1	1
42	1	1	0	4	1	2	1	1	0	5	0	2	2	0	1	1
42	3	1	0	4	1	2	2	0	1	3	0	2	2	1	1	0
42	2	1	0	4	1	2	1	1	0	5	1	2	1	1	1	0
42	2	0	0	4	1	3	2	0	0	2	1	1	2	0	3	0
42	3	1	0	4	1	3	1	1	0	3	0	3	1	1	1	0
43	3	1	0	11	0	2	2	0	0	4	0	2	2	1	3	0
43	3	0	0	11	0	3	3	0	0	5	0	2	2	0	3	1
43	3	1	0	11	0	3	1	1	0	5	0	2	3	1	3	0
43	2	0	0	11	0	3	3	1	0	1	0	2	3	0	3	0
45	3	0	1	10	1	1	1	1	0	5	0	2	1	1	1	1
45	2	0	0	10	1	3	2	1	0	1	0	3	2	0	2	0
45	2	1	0	10	1	1	2	1	0	4	0	2	1	1	3	1
45	3	0	0	10	1	3	1	1	0	3	0	2	2	0	2	1
45	1	1	1	10	1	2	2	1	0	5	0	2	1	0	2	0
45	2	1	0	10	1	1	2	1	1	5	0	2	1	1	3	1
45	1	1	0	10	1	1	1	1	0	5	0	2	3	0	1	0
46	3	0	0	8	1	2	2	0	0	2	0	1	2	0	1	0
46	2	1	0	8	1	1	2	1	0	5	0	2	2	0	3	1
46	3	1	0	8	1	3	2	0	0	5	0	2	2	1	1	0
46	3	1	0	8	1	1	1	0	0	4	0	2	2	1	1	0
46	1	0	0	8	1	3	1	0	0	5	0	1	2	0	3	0
48	1	1	0	5	1	1	1	1	0	2	1	2	1	0	1	1
48	1	0	0	5	1	1	1	1	0	3	1	2	2	0	1	1
48	1	1	1	5	1	1	1	1	0	5	0	2	2	0	2	0
48	1	0	0	5	1	1	2	1	0	3	1	3	1	1	2	0
49	3	0	0	2	0	2	3	0	0	5	0	2	2	0	3	0
49	3	1	0	2	0	1	3	0	1	5	0	2	3	0	1	0
50	2	1	0	7	1	3	1	1	0	2	1	3	3	0	3	0
50	2	1	0	7	1	2	2	0	0	3	1	2	2	1	3	0
50	1	0	0	7	1	3	3	0	0	5	1	2	2	0	2	1
50	2	1	0	7	1	1	1	1	0	5	1	1	2	0	2	0
50	2	1	0	7	1	3	3	0	0	3	1	1	3	0	3	1
50	2	1	1	7	1	3	2	0	0	4	1	2	3	0	3	1
50	2	1	0	7	1	1	1	1	1	2	1	2	2	1	3	0
50	2	1	1	7	1	3	2	1	0	3	1	3	3	1	3	0
50	2	0	1	7	1	3	2	1	0	4	1	2	2	0	3	0
50	2	1	0	7	1	3	1	1	0	5	1	2	2	0	3	0
50	2	0	0	7	1	2	2	1	0	4	1	2	2	0	3	0
50	2	1	0	7	1	1	1	0	0	4	1	2	3	1	3	0
50	2	1	1	7	1	1	2	1	0	5	1	2	2	0	2	0
50	1	0	0	7	1	1	1	1	0	3	1	3	2	0	2	1
51	2	1	0	2	1	1	1	0	0	5	0	1	2	0	1	0
51	1	1	0	2	1	1	2	1	0	4	0	2	2	1	2	0
51	1	1	1	2	1	1	1	0	1	5	0	2	2	1	2	0
51	1	0	0	2	1	1	1	0	0	1	0	1	2	0	2	0
51	3	1	0	2	1	1	1	1	1	2	0	2	1	1	3	0
51	3	1	1	2	1	1	1	0	0	3	0	1	2	0	2	0
51	3	1	1	2	1	1	1	1	0	5	0	2	1	0	2	0
51	2	0	1	2	1	3	2	0	1	5	0	2	2	0	3	0
51	3	1	0	2	1	2	2	0	0	1	0	2	2	1	2	1
52	3	1	1	3	1	1	1	1	0	5	0	1	2	0	1	0
52	3	1	1	3	1	3	1	1	0	5	0	2	2	0	2	0
52	3	0	0	3	1	2	1	0	1	5	1	2	2	0	3	0
52	3	1	1	3	1	2	1	0	0	5	0	1	1	0	3	0
52	3	1	0	3	1	3	1	0	0	3	0	1	1	0	3	0
52	3	0	0	3	1	1	1	0	1	5	0	2	1	0	3	0
52	2	1	1	3	1	2	1	0	0	5	1	2	2	0	3	1
52	2	0	1	3	1	2	1	0	0	2	1	1	1	0	3	0
52	3	1	0	3	1	3	2	0	0	1	0	2	2	0	3	0
52	2	0	1	3	1	2	1	0	0	5	0	1	2	0	3	0
53	3	0	1	7	0	3	3	0	0	3	0	1	3	0	3	1
53	3	1	0	7	0	2	3	0	1	5	0	1	3	0	3	0
53	3	1	0	7	0	2	1	0	0	2	0	2	2	0	2	1
54	2	0	1	7	1	3	2	1	0	5	0	3	1	0	1	0
54	3	1	0	7	1	3	2	1	0	1	0	2	2	1	2	0
54	2	1	1	7	1	3	2	0	1	5	0	2	2	1	2	0
54	3	0	1	7	1	3	2	1	0	1	0	2	2	1	2	0
54	2	0	1	7	1	1	1	1	0	5	0	2	2	1	3	0
54	3	0	0	7	1	3	1	1	0	2	0	2	2	1	3	0
54	2	1	1	7	1	1	1	1	0	5	0	2	2	0	3	0
54	2	0	0	7	1	3	1	1	0	2	0	2	2	0	2	0
54	3	1	0	7	1	1	1	1	0	5	0	2	2	0	1	0
54	2	0	0	7	1	1	1	1	1	5	0	2	2	1	1	1
54	2	1	0	7	1	3	2	1	0	2	0	3	1	0	3	0
54	3	1	0	7	1	2	2	1	1	5	0	2	2	0	1	0
54	1	1	1	7	1	3	2	1	1	4	0	2	2	1	2	0
55	2	1	1	2	1	1	1	1	0	5	0	2	2	1	1	0
55	3	1	1	2	1	1	2	1	0	2	1	2	2	0	1	0
55	1	0	1	2	1	1	1	1	0	5	0	2	1	0	1	0
55	2	1	1	2	1	1	2	1	1	5	0	2	1	0	1	0
55	1	0	1	2	1	1	1	0	1	4	0	2	2	0	1	1
55	1	0	1	2	1	1	1	1	0	5	0	3	2	1	2	0
55	2	0	1	2	1	1	1	1	0	5	0	2	2	0	1	0
56	2	0	0	9	0	2	3	1	0	5	0	2	2	0	3	0
56	3	0	0	9	0	3	2	0	0	1	0	1	3	0	2	0
57	2	0	0	5	0	3	3	1	0	1	0	3	3	0	3	1
57	2	0	1	5	0	2	3	0	0	5	0	2	3	0	3	0
57	2	0	1	5	0	1	1	1	0	5	1	2	3	0	1	0
57	2	1	1	5	0	1	2	0	0	5	1	2	2	0	1	1
57	2	1	0	5	0	3	3	1	0	1	0	2	2	0	3	0
57	1	0	0	5	0	3	3	1	0	1	1	3	3	0	1	0
57	1	0	0	5	0	2	3	1	0	2	0	2	2	0	2	1
57	2	1	0	5	0	2	1	1	0	4	1	2	3	0	2	1
57	2	1	0	5	0	1	1	1	0	2	1	3	2	0	3	1
58	3	0	1	9	0	3	3	0	0	5	0	1	3	0	3	1
58	2	1	0	9	0	2	3	0	0	5	0	1	2	0	3	0
58	3	1	0	9	0	3	3	1	0	5	0	2	2	0	3	1
59	2	1	0	1	0	3	3	0	0	1	0	2	2	0	3	1
59	3	0	0	1	0	3	3	0	0	3	0	2	2	0	3	1
59	2	0	0	1	0	3	3	0	0	2	0	2	2	0	3	1
59	3	1	0	1	0	3	3	0	1	5	0	2	3	1	3	0
60	2	1	0	9	0	1	3	0	0	2	0	2	3	0	3	1
60	3	1	0	9	0	3	3	0	0	5	0	1	2	0	3	0
62	2	0	0	4	1	3	1	1	0	5	1	2	3	0	3	0
62	2	1	0	4	1	3	1	0	0	5	0	2	2	0	1	0
62	2	1	0	4	1	2	1	0	0	3	1	2	2	1	1	1
62	3	1	0	4	1	3	2	1	1	5	1	3	2	1	3	0
62	2	1	1	4	1	1	1	0	0	5	1	1	1	0	3	0
62	2	1	0	4	1	3	1	1	1	2	1	2	1	0	1	0
62	2	1	1	4	1	1	2	0	0	5	1	1	2	0	1	1
62	2	0	0	4	1	3	1	1	0	3	1	2	3	0	1	0
62	3	0	0	4	1	3	1	1	0	5	0	2	2	0	1	0
62	2	0	0	4	1	2	1	1	0	3	1	2	2	0	1	1
62	2	0	0	4	1	1	2	1	1	3	1	2	2	1	1	0
62	2	0	0	4	1	3	1	1	0	3	1	2	2	0	1	0
62	2	1	1	4	1	2	2	0	0	5	1	1	2	0	2	0
62	2	0	0	4	1	3	1	0	0	1	0	2	2	0	1	0
63	3	1	0	8	0	3	3	0	0	3	0	1	2	0	3	1
64	3	1	0	5	0	1	2	0	1	4	0	1	3	1	2	0
64	2	0	0	5	0	2	3	1	0	3	0	3	3	0	3	0
64	1	0	0	5	0	2	2	1	0	5	0	2	3	0	1	1
65	2	1	0	6	1	1	1	1	0	2	0	2	2	0	2	1
65	2	0	0	6	1	2	3	0	0	2	0	2	2	0	3	0
65	2	1	1	6	1	2	2	0	0	3	0	1	1	0	2	0
65	3	1	0	6	1	3	2	0	1	3	0	1	1	1	2	0
65	3	0	0	6	1	3	2	0	0	1	0	1	2	0	2	0
65	3	1	0	6	1	3	3	1	0	2	0	1	2	0	2	0
66	2	0	1	3	1	1	1	1	0	3	0	2	2	0	1	0
66	2	1	1	3	1	1	1	0	0	4	0	2	2	0	1	0
66	2	1	0	3	1	1	1	1	1	1	1	2	1	1	2	0
66	3	1	0	3	1	1	1	0	0	5	1	2	2	0	1	0
66	3	0	1	3	1	1	2	0	1	5	1	1	1	0	1	0
66	2	0	1	3	1	2	1	1	0	1	1	2	2	0	2	0
66	3	0	1	3	1	1	1	0	0	5	1	2	2	0	1	1
66	3	1	1	3	1	1	1	1	1	5	1	2	2	0	2	1
66	1	1	0	3	1	3	2	0	0	5	1	1	2	0	1	0
66	1	1	1	3	1	1	2	0	0	5	1	2	2	1	2	0
68	2	1	0	9	1	3	2	0	0	1	1	2	2	0	2	0
68	3	0	0	9	1	1	1	1	0	2	0	2	2	0	3	0
68	3	0	0	9	1	3	2	0	1	1	0	2	2	1	2	0
68	3	1	0	9	1	3	1	0	0	5	0	1	2	0	2	0
68	3	0	0	9	1	1	1	1	0	3	0	2	2	0	2	0
68	1	0	1	9	1	3	1	1	0	5	0	2	2	1	2	0
68	2	0	0	9	1	3	2	1	0	3	0	2	3	0	3	0
68	1	0	0	9	1	2	2	1	0	2	1	2	2	0	2	0
68	2	0	0	9	1	3	2	0	0	5	0	2	2	0	2	1
68	2	1	0	9	1	3	2	1	0	5	0	2	2	0	2	0
69	3	1	0	8	1	1	3	1	1	3	1	2	2	1	1	0
69	2	0	0	8	1	1	1	0	0	2	0	2	2	0	1	1
69	2	0	0	8	1	1	1	1	0	5	1	2	1	0	1	1
69	1	1	0	8	1	1	1	1	1	5	1	2	1	1	1	0
69	1	1	0	8	1	2	3	0	0	1	0	2	1	0	1	0
70	2	0	0	6	0	1	3	0	0	5	0	2	2	0	3	0
71	3	0	0	2	0	2	2	0	0	2	0	1	3	1	3	1
71	3	0	0	2	0	3	3	0	0	5	0	2	3	0	3	1
72	2	1	0	5	1	1	1	1	0	2	0	2	3	0	1	0
72	2	0	0	5	1	1	1	1	0	1	1	2	1	0	1	0
72	2	0	1	5	1	1	2	0	0	5	1	1	1	0	1	0
73	2	0	0	3	0	3	2	0	0	2	0	1	1	0	3	1
73	3	0	0	3	0	2	3	0	1	5	0	2	1	0	2	0
73	3	0	0	3	0	2	2	0	0	2	0	1	3	0	3	1
73	3	1	1	3	0	3	3	0	0	5	0	1	2	0	1	0
74	1	0	1	11	0	2	2	0	0	5	0	2	1	0	3	1
74	3	1	0	11	0	3	3	0	0	3	0	1	2	0	3	1
74	2	1	0	11	0	3	2	0	0	4	0	2	2	0	2	1
75	2	1	1	2	1	1	1	1	0	3	1	2	1	0	2	0
75	3	0	0	2	1	1	1	1	0	1	1	2	1	0	2	0
75	2	1	1	2	1	1	1	0	0	5	1	2	1	1	1	0
75	3	1	1	2	1	1	1	1	0	2	1	2	1	0	1	0
75	1	0	0	2	1	1	1	0	1	5	1	2	2	1	2	1
75	1	1	1	2	1	1	1	0	0	5	1	1	2	0	1	1
75	2	1	1	2	1	1	1	1	0	5	1	2	1	0	1	1
75	2	0	0	2	1	1	1	1	0	5	1	2	2	1	2	0
76	2	1	0	7	1	1	1	1	0	1	1	1	2	0	1	1
76	3	0	0	7	1	1	1	1	0	1	1	2	2	0	1	0
76	3	0	0	7	1	2	2	1	0	5	1	2	2	0	1	0
76	3	0	0	7	1	2	1	1	0	4	1	2	2	0	2	0
76	3	0	0	7	1	1	1	1	0	5	1	2	1	0	1	1
76	3	0	0	7	1	1	1	1	0	5	1	2	3	0	2	1
76	3	1	0	7	1	3	1	1	0	3	1	2	2	0	1	1
76	3	1	0	7	1	3	1	0	0	5	1	2	2	0	2	0
77	1	1	1	5	1	1	1	0	0	1	0	2	2	0	1	0
77	3	1	1	5	1	1	1	1	0	5	0	2	2	0	1	1
77	1	1	0	5	1	1	1	0	0	3	0	1	2	0	1	0
78	1	1	0	10	1	1	1	1	0	4	0	2	2	0	2	1
78	2	1	0	10	1	1	1	1	0	5	0	2	2	0	2	0
78	2	0	0	10	1	2	1	0	0	5	0	2	1	0	3	0
78	3	1	0	10	1	1	1	1	0	5	0	2	2	0	3	1
78	3	1	0	10	1	1	1	1	0	5	0	2	2	0	2	0
78	2	0	0	10	1	3	2	1	0	3	0	2	2	0	2	0
78	2	0	1	10	1	1	2	0	1	4	0	2	1	1	2	0
78	2	1	0	10	1	1	1	0	0	2	0	1	2	0	3	0
78	2	0	0	10	1	1	2	0	1	2	0	1	2	0	3	0
79	3	1	0	10	1	3	2	1	0	1	1	2	2	0	3	0
79	3	1	0	10	1	3	3	0	1	1	0	2	1	0	3	0
79	2	0	1	10	1	3	2	0	0	5	0	2	3	0	3	0
79	3	1	0	10	1	1	1	0	0	4	1	1	2	0	3	0
79	2	0	1	10	1	3	2	1	1	5	0	2	2	1	3	0
79	2	0	0	10	1	3	2	1	0	2	0	2	2	1	2	1
79	3	1	1	10	1	3	2	1	0	1	0	2	2	0	2	0
79	3	0	0	10	1	3	2	0	0	4	0	1	2	0	2	0
80	2	1	1	3	1	1	2	1	0	4	1	3	2	0	1	0
80	2	1	1	3	1	1	2	1	0	5	1	2	1	0	2	1
80	2	0	1	3	1	2	1	1	1	5	1	2	2	1	1	1
80	3	1	0	3	1	1	2	1	0	5	1	2	2	0	3	0
80	3	1	1	3	1	1	1	0	0	5	1	2	2	0	2	1
81	2	0	1	10	0	3	3	0	0	5	0	2	2	1	3	1
81	1	0	0	10	0	3	3	0	0	5	0	2	3	1	3	1
81	2	1	1	10	0	1	3	1	1	4	0	2	2	1	3	1
81	3	1	0	10	0	3	3	0	0	2	0	1	3	1	3	0
81	3	1	0	10	0	3	2	1	0	1	0	2	2	0	3	0
81	2	1	0	10	0	3	3	0	0	1	0	1	3	0	3	1
81	3	0	0	10	0	3	3	0	0	3	0	2	2	0	3	1
82	1	1	1	5	1	1	2	0	0	3	1	1	2	0	3	0
82	2	0	0	5	1	1	1	1	0	2	1	2	2	0	3	0
82	2	1	0	5	1	1	3	0	1	2	1	1	2	0	1	0
82	1	1	0	5	1	1	1	1	0	1	1	2	2	0	2	0
82	2	1	0	5	1	1	1	1	0	2	1	2	2	0	1	0
82	2	1	1	5	1	1	3	1	0	5	1	2	2	0	3	0
82	2	1	0	5	1	1	2	0	0	2	1	1	2	0	1	0
82	2	0	0	5	1	1	1	1	0	5	1	2	2	0	3	0
82	3	0	0	5	1	3	1	0	0	5	1	2	2	0	2	0
82	2	0	0	5	1	2	1	0	0	5	1	1	2	0	1	0
82	1	1	1	5	1	1	2	1	0	2	1	1	2	0	2	0
82	1	0	0	5	1	2	1	1	0	1	1	2	3	0	3	0
83	3	1	0	1	0	3	3	0	0	2	0	1	3	0	3	1
83	2	0	0	1	0	2	3	0	0	5	0	1	2	0	3	1
83	2	1	1	1	0	3	3	0	0	5	0	2	3	0	3	1
83	3	1	0	1	0	3	3	0	0	4	0	1	3	0	3	0
84	3	0	0	10	0	3	3	0	1	5	0	2	3	0	3	1
84	3	0	0	10	0	2	3	0	0	4	0	2	2	0	3	1
84	3	0	0	10	0	2	3	1	0	4	0	1	3	0	3	0
85	1	0	0	5	1	1	1	1	0	3	1	3	2	0	2	0
85	1	0	0	5	1	2	3	0	0	2	0	1	2	0	2	1
85	2	0	0	5	1	3	1	1	0	5	1	3	3	0	2	0
85	2	1	0	5	1	2	1	1	0	2	0	2	2	0	2	0
85	2	1	0	5	1	1	1	1	0	3	0	1	2	0	2	0
85	3	1	0	5	1	2	1	1	0	4	1	2	2	0	2	0
85	1	0	0	5	1	1	1	1	0	3	1	2	2	0	1	1
85	2	1	0	5	1	1	1	0	0	2	0	2	2	0	2	0
85	2	0	0	5	1	1	1	1	0	5	1	2	2	0	2	0
85	2	0	1	5	1	2	1	1	0	5	1	2	1	0	1	1
85	1	1	1	5	1	3	1	0	0	5	0	2	2	0	2	0
86	3	0	1	7	1	1	1	1	0	1	1	2	1	0	1	1
86	1	0	1	7	1	1	1	1	1	3	1	2	2	1	1	0
86	2	1	1	7	1	3	1	1	0	5	0	2	2	0	3	0
86	1	1	0	7	1	2	1	0	0	5	1	2	2	0	3	1
86	2	1	1	7	1	3	1	1	0	3	1	2	2	1	3	1
86	2	0	0	7	1	2	3	1	0	2	0	2	2	0	3	1
86	2	1	0	7	1	1	1	0	0	2	0	1	2	0	3	1
86	2	1	0	7	1	3	3	0	0	2	0	2	2	0	3	0
86	1	0	1	7	1	1	1	1	0	5	1	3	2	0	3	0
86	2	0	0	7	1	2	3	1	0	1	0	2	2	0	3	0
86	2	0	0	7	1	3	2	1	0	2	0	2	2	0	3	1
86	1	0	1	7	1	1	2	0	1	5	0	1	3	1	3	0
86	3	0	1	7	1	3	1	0	0	3	0	2	2	1	2	1
87	2	0	0	7	1	2	2	1	0	4	1	2	2	0	3	0
87	2	1	1	7	1	2	1	1	0	5	1	3	2	1	1	0
87	3	0	0	7	1	3	1	1	1	1	1	2	3	0	3	0
87	1	0	1	7	1	3	1	1	0	5	1	2	2	0	3	1
87	3	1	0	7	1	1	2	0	0	2	1	2	2	0	2	0
87	2	0	1	7	1	2	2	0	0	5	1	1	3	0	2	1
87	2	1	0	7	1	2	2	0	0	2	1	1	2	0	3	0
87	3	0	1	7	1	1	1	1	0	5	1	2	2	0	1	1
87	3	1	0	7	1	1	2	0	0	2	1	1	2	0	3	0
87	3	1	0	7	1	3	2	1	0	5	1	2	2	0	1	1
87	2	1	0	7	1	1	1	0	0	3	1	1	2	0	2	0
87	2	0	0	7	1	3	2	1	0	4	1	2	2	0	3	0
87	1	1	0	7	1	1	2	0	1	5	1	2	2	1	3	0
87	2	0	1	7	1	3	1	1	0	5	1	2	2	0	2	1
87	3	1	0	7	1	1	1	0	0	2	1	2	2	0	3	0
87	2	1	1	7	1	2	1	1	1	4	1	2	2	0	1	0
88	1	1	0	6	1	1	3	0	0	5	0	2	2	0	1	0
88	2	1	0	6	1	2	2	0	0	1	0	2	2	0	3	0
88	2	0	1	6	1	1	1	1	0	1	0	2	1	0	1	0
88	3	0	0	6	1	1	2	1	0	5	0	2	1	0	1	0
88	1	1	1	6	1	1	1	0	0	5	0	2	2	0	1	1
88	2	0	1	6	1	1	2	1	0	1	0	2	2	0	2	0
88	2	0	0	6	1	1	2	0	0	2	0	2	2	0	2	1
88	1	1	1	6	1	2	2	1	0	5	0	2	1	1	3	0
88	2	1	0	6	1	1	1	1	0	5	0	2	1	0	2	1
88	2	0	1	6	1	1	3	0	0	5	0	2	2	0	1	0
88	2	0	0	6	1	1	1	1	0	3	0	2	2	0	3	0
89	2	1	1	10	1	1	1	1	0	5	0	2	1	0	2	1
89	2	1	0	10	1	1	1	1	0	5	0	2	1	1	2	0
89	2	1	0	10	1	3	2	1	0	5	0	2	1	0	2	0
89	1	1	1	10	1	1	2	1	0	5	0	2	2	1	2	0
89	3	1	1	10	1	3	3	0	0	4	0	1	1	1	3	0
89	2	1	0	10	1	1	2	0	0	2	0	1	1	0	1	1
89	3	1	0	10	1	1	2	1	0	1	0	2	2	0	1	0
89	3	1	1	10	1	1	2	1	0	1	0	2	2	1	2	0
90	2	0	0	1	0	1	1	1	0	5	0	1	3	0	3	0
92	2	1	0	5	1	3	2	1	0	2	0	2	2	0	3	0
92	1	1	1	5	1	3	3	0	0	5	0	2	1	0	2	0
92	1	0	1	5	1	1	3	1	0	5	0	2	3	0	2	0
92	2	0	1	5	1	1	3	1	0	5	0	2	2	0	2	1
92	2	0	0	5	1	1	2	0	0	2	0	1	3	1	2	0
92	1	1	0	5	1	1	2	1	0	3	1	1	2	0	2	0
92	1	1	0	5	1	2	3	1	0	3	1	2	2	1	2	0
92	1	1	0	5	1	2	3	0	0	5	0	1	2	0	1	0
93	2	1	0	4	1	1	1	0	0	5	0	2	2	0	1	0
93	1	1	1	4	1	2	1	1	0	4	1	2	2	0	1	0
93	2	0	1	4	1	2	1	1	0	5	0	2	1	0	3	0
93	2	1	1	4	1	3	2	0	0	4	0	2	2	0	1	0
93	1	1	0	4	1	2	1	0	0	5	1	2	2	0	2	0
93	2	0	0	4	1	1	3	0	0	2	1	2	2	0	2	0
93	2	0	1	4	1	2	1	1	0	4	0	2	1	0	1	0
93	1	1	0	4	1	1	1	0	0	3	0	2	2	0	2	0
93	3	1	0	4	1	1	2	1	0	5	0	2	2	0	1	0
93	2	1	0	4	1	1	1	1	0	3	1	2	1	0	3	1
93	2	1	0	4	1	1	1	1	0	5	0	2	2	0	2	0
93	2	1	0	4	1	2	1	0	0	3	0	1	2	1	1	1
93	1	1	1	4	1	1	1	1	0	3	1	2	2	0	1	1
94	3	1	0	10	0	2	3	0	0	3	0	2	2	1	3	0
94	2	0	0	10	0	3	2	0	0	1	0	1	2	0	3	1
94	3	0	0	10	0	3	2	0	0	5	0	2	1	0	3	0
95	2	1	0	5	1	3	1	1	0	5	0	1	2	0	1	0
95	1	1	0	5	1	1	1	1	0	2	0	2	2	0	2	0
95	1	0	0	5	1	3	3	0	0	2	0	1	2	0	2	0
96	1	1	0	5	1	1	3	0	0	2	1	2	2	0	2	0
96	1	0	0	5	1	1	1	1	0	3	1	2	2	0	1	0
96	3	1	0	5	1	1	1	1	0	5	1	1	3	0	1	0
96	2	0	1	5	1	1	1	1	0	5	1	2	2	0	1	0
96	2	0	0	5	1	1	2	1	0	3	1	2	1	0	2	1
96	1	1	0	5	1	1	3	1	0	1	1	2	1	0	1	0
96	2	1	1	5	1	1	1	1	1	4	1	2	1	1	2	1
96	2	0	1	5	1	1	2	1	0	1	1	2	1	0	1	0
96	1	0	0	5	1	1	2	0	0	4	1	1	1	0	1	0
96	1	0	0	5	1	1	3	0	0	1	1	2	1	0	2	0
97	2	0	0	10	0	3	3	0	1	2	0	2	2	1	3	0
97	3	0	0	10	0	2	2	0	1	2	0	1	2	0	3	0
98	3	0	0	10	1	1	2	1	1	3	1	2	2	1	2	0
98	2	0	0	10	1	1	1	1	0	2	1	2	2	1	2	0
98	2	1	0	10	1	1	2	0	0	4	1	2	1	0	3	0
98	2	0	0	10	1	2	2	1	0	2	1	2	2	1	2	0
98	2	0	0	10	1	1	2	1	1	1	1	2	2	1	3	1
98	1	1	0	10	1	1	2	0	0	4	1	2	1	0	2	1
98	1	1	1	10	1	1	1	0	0	5	0	1	2	1	1	0
98	2	1	1	10	1	3	1	1	0	5	1	2	2	1	2	0
98	2	1	0	10	1	1	2	1	0	5	1	2	1	1	2	1
98	3	1	0	10	1	2	2	1	0	3	1	2	2	0	2	0
98	2	0	0	10	1	1	1	1	0	1	1	2	2	0	3	1
99	2	1	0	10	1	1	1	1	0	2	1	2	1	0	1	1
99	3	0	1	10	1	3	1	1	0	5	1	3	1	0	2	0
99	3	1	0	10	1	1	1	1	0	2	0	1	1	0	3	1
99	2	0	1	10	1	1	1	1	0	4	0	2	1	0	3	1
99	3	1	1	10	1	2	1	1	0	5	1	2	2	0	2	0
99	2	1	1	10	1	1	2	1	0	3	0	2	2	0	2	0
99	2	0	1	10	1	1	1	1	0	2	1	2	2	0	1	0
99	2	1	1	10	1	2	1	1	0	3	1	2	1	0	1	0
99	3	1	1	10	1	1	2	1	1	2	1	2	2	0	2	0
99	2	0	0	10	1	2	2	1	1	5	0	2	1	1	3	0
99	2	1	1	10	1	1	1	1	0	3	0	2	2	0	3	0
99	2	0	0	10	1	1	1	1	0	5	1	2	2	0	3	0
100	3	0	0	1	0	2	2	0	0	1	0	1	3	1	3	0
100	2	1	0	1	0	3	3	0	0	5	0	2	3	1	3	0
102	2	0	1	2	1	1	1	1	0	3	1	2	2	0	1	0
102	1	1	1	2	1	1	2	0	0	5	1	1	2	0	1	1
102	1	1	1	2	1	1	1	0	0	3	0	1	2	0	2	0
102	1	0	1	2	1	1	1	1	0	3	0	2	1	0	2	0
102	3	1	1	2	1	1	1	0	0	3	0	2	1	0	1	1
102	2	0	1	2	1	1	1	1	0	5	1	2	1	0	1	0
103	2	1	1	10	1	1	2	1	0	3	1	2	2	1	1	1
103	2	0	1	10	1	1	1	1	0	5	0	2	2	0	2	0
103	3	1	0	10	1	1	2	1	0	1	1	2	1	0	3	1
103	2	0	0	10	1	1	2	1	0	5	0	2	1	1	3	1
104	3	0	0	8	1	1	1	1	0	3	0	2	1	0	1	1
104	3	0	0	8	1	1	3	1	0	2	0	2	1	0	1	0
104	2	1	0	8	1	1	3	1	0	1	0	2	1	0	1	0
104	2	1	0	8	1	1	1	1	0	5	0	2	1	0	1	1
104	3	1	0	8	1	1	1	1	0	5	0	2	1	0	1	1
104	2	1	1	8	1	1	3	1	0	1	0	2	2	0	1	1
104	2	0	1	8	1	1	3	0	0	5	0	2	1	0	2	0
104	2	1	0	8	1	1	2	1	0	5	0	2	2	0	1	0
104	2	0	1	8	1	1	1	1	0	4	0	2	1	0	1	0
104	3	1	0	8	1	1	3	0	0	5	0	2	2	0	1	1
104	2	0	1	8	1	1	1	1	0	1	0	2	1	0	1	1
104	1	1	0	8	1	1	1	1	0	5	0	2	2	0	1	0
104	2	1	0	8	1	1	2	1	0	3	0	2	1	0	1	0
104	2	0	1	8	1	1	1	0	0	5	0	2	1	0	1	1
104	2	0	0	8	1	1	1	1	0	1	0	3	1	0	1	0
105	1	1	0	8	1	2	1	1	0	5	0	2	2	0	1	0
105	3	0	0	8	1	1	3	1	0	1	0	2	2	0	1	0
105	2	1	1	8	1	1	3	0	0	3	0	2	2	0	3	1
105	3	0	0	8	1	3	2	0	0	1	0	1	1	0	2	0
105	2	0	0	8	1	1	3	0	0	5	0	1	1	0	3	0
105	3	0	0	8	1	1	3	0	0	2	0	2	1	0	2	0
105	1	1	1	8	1	2	1	0	0	5	0	1	1	0	3	0
105	2	0	1	8	1	1	3	1	0	4	0	2	3	0	1	0
105	3	1	0	8	1	1	3	1	0	5	0	2	1	0	1	0
106	2	1	0	8	1	1	3	0	1	3	0	1	1	1	2	1
106	3	1	0	8	1	1	3	0	0	5	1	1	2	0	1	0
106	1	0	0	8	1	1	3	1	0	5	0	2	2	1	3	0
106	3	0	0	8	1	1	3	1	0	1	1	2	2	0	1	0
106	3	1	0	8	1	1	3	0	0	1	1	2	2	1	1	0
106	1	1	1	8	1	1	3	1	0	5	0	2	2	0	1	1
106	2	1	0	8	1	1	3	1	0	5	0	1	2	0	2	0
106	2	0	0	8	1	1	3	0	0	2	0	2	1	0	3	0
106	3	1	0	8	1	1	3	1	0	5	1	2	1	0	3	0
106	3	1	0	8	1	1	2	1	0	5	0	2	2	0	2	0
106	2	1	1	8	1	1	3	0	1	4	0	2	2	1	2	1
107	2	1	1	1	0	3	3	0	0	5	0	2	3	0	3	1
107	2	1	0	1	0	3	3	0	0	3	0	3	3	0	3	1
107	2	1	0	1	0	2	3	1	0	3	0	2	1	0	3	1
107	3	0	1	1	0	3	3	1	0	3	0	2	2	0	3	0
108	3	1	1	1	0	3	3	0	0	3	0	2	3	0	3	1
108	3	0	0	1	0	2	3	0	0	2	0	2	3	0	3	0
108	1	0	0	1	0	2	3	0	0	1	0	2	3	0	3	1
109	3	0	0	3	1	2	1	0	0	4	0	2	2	0	3	1
109	2	1	1	3	1	3	1	1	0	5	0	2	2	0	3	1
109	2	0	0	3	1	3	1	1	0	1	0	2	2	0	2	0
109	2	1	1	3	1	1	1	1	0	4	1	2	2	0	1	0
109	3	0	0	3	1	3	1	1	1	3	0	2	1	0	2	0
109	3	1	0	3	1	2	1	0	0	5	0	2	2	0	3	0
109	2	1	0	3	1	3	2	1	1	4	0	2	2	0	3	0
109	3	1	0	3	1	1	1	0	0	5	0	1	2	0	2	0
109	3	0	1	3	1	3	3	1	1	3	0	2	2	1	2	0
110	3	1	0	1	0	3	3	0	0	5	0	2	3	0	3	1
110	3	1	0	1	0	3	3	0	0	1	0	2	3	0	3	0
110	3	1	0	1	0	3	3	0	0	5	0	1	2	0	3	1
110	1	1	0	1	0	3	3	0	0	5	0	1	2	0	3	1
110	3	0	0	1	0	3	2	0	0	2	0	1	3	0	3	1
111	3	0	0	11	0	3	3	1	0	5	0	2	3	0	3	1
111	3	1	0	11	0	3	1	0	0	5	0	1	2	0	2	1
111	3	0	0	11	0	3	3	0	0	4	0	1	1	0	3	0
112	3	0	0	1	0	3	3	0	0	5	0	2	2	0	3	1
112	2	0	1	1	0	3	3	0	0	2	0	2	3	0	3	1
112	2	1	1	1	0	3	3	0	0	3	0	2	3	0	3	1
113	2	0	0	7	1	3	3	1	0	2	1	2	2	0	1	1
113	2	1	1	7	1	2	3	0	1	2	0	1	2	1	3	0
113	3	0	0	7	1	2	3	1	0	5	1	2	2	0	1	0
113	3	0	0	7	1	1	1	1	0	2	1	2	2	0	2	1
113	2	0	1	7	1	1	1	1	0	5	0	3	2	0	1	0
113	3	0	0	7	1	1	1	1	0	2	1	2	2	0	1	1
113	3	1	0	7	1	2	3	1	0	5	1	2	2	0	1	0
113	1	1	0	7	1	1	2	0	0	5	1	1	2	0	2	1
113	3	0	0	7	1	1	2	0	0	5	1	2	3	1	1	1
113	3	0	1	7	1	3	3	0	0	4	1	1	2	0	3	1
113	1	1	0	7	1	3	3	1	1	2	0	2	2	1	3	0
113	1	0	0	7	1	3	2	0	0	4	1	1	2	0	2	1
113	2	0	0	7	1	1	1	0	0	5	1	2	2	0	1	1
113	3	0	0	7	1	1	1	1	0	2	1	2	3	0	1	1
113	2	0	0	7	1	3	1	1	0	2	0	2	2	1	3	0
114	1	0	1	8	0	1	3	0	0	5	0	3	2	0	3	0
114	1	0	1	8	0	1	1	0	0	5	0	3	2	1	1	1
114	2	0	0	8	0	2	3	1	1	3	0	2	2	0	2	0
114	3	0	0	8	0	1	3	1	0	2	1	2	1	0	3	1
114	3	0	0	8	0	1	3	0	0	2	1	1	2	1	2	1
114	2	0	0	8	0	1	3	1	1	5	1	3	2	0	2	0
114	2	1	0	8	0	1	3	0	0	4	1	2	2	0	1	0
114	2	1	0	8	0	1	1	1	0	5	1	3	2	1	2	0
114	2	0	0	8	0	1	3	0	0	3	0	2	2	0	1	0
114	2	1	1	8	0	1	3	1	0	4	0	2	2	0	2	0
114	2	0	0	8	0	3	3	1	0	5	0	2	2	0	3	0
114	2	1	0	8	0	1	3	1	1	5	0	1	1	1	3	0
114	2	1	0	8	0	1	3	0	0	2	0	1	1	1	3	0
115	3	1	0	9	1	3	2	1	0	3	0	3	3	0	3	0
115	2	0	1	9	1	3	2	1	0	5	0	2	3	0	2	0
115	1	0	0	9	1	3	3	0	0	5	0	2	3	0	3	1
115	2	1	0	9	1	3	3	0	0	4	0	2	3	0	2	0
116	1	1	0	5	1	1	1	0	0	3	0	1	1	0	2	1
116	2	1	0	5	1	1	2	1	0	2	1	2	1	0	3	0
116	2	0	1	5	1	1	1	0	0	4	1	2	1	0	1	1
116	2	0	0	5	1	1	1	0	0	4	1	1	1	0	1	0
116	1	0	1	5	1	1	1	0	1	5	1	1	2	0	2	0
116	2	0	0	5	1	1	1	1	0	3	1	2	1	0	1	1
116	2	0	1	5	1	1	2	1	0	5	1	2	2	0	1	0
116	2	0	0	5	1	1	1	0	0	2	1	2	2	0	2	1
116	1	0	1	5	1	1	1	1	0	3	1	2	1	0	2	0
116	2	1	0	5	1	1	3	1	0	5	0	3	1	0	1	1
116	1	0	1	5	1	1	2	0	0	5	0	2	2	0	1	0
116	1	0	0	5	1	1	1	1	0	5	1	2	2	0	1	0
116	2	1	0	5	1	1	1	1	0	1	1	2	2	0	1	1
117	3	1	0	2	1	1	1	1	0	3	1	2	1	0	2	0
117	2	1	0	2	1	1	1	0	0	2	1	2	2	0	1	0
117	1	1	1	2	1	1	1	0	1	5	1	1	1	1	3	0
117	1	1	1	2	1	1	1	1	0	3	1	2	2	1	2	0
117	2	1	1	2	1	1	1	1	0	2	0	2	1	0	1	0
117	2	1	1	2	1	1	1	1	0	5	0	2	2	0	1	0
118	2	1	1	4	1	1	2	1	1	5	1	2	2	1	1	0
118	1	1	0	4	1	3	2	1	1	3	0	2	2	0	2	1
118	2	0	0	4	1	3	2	1	0	5	0	2	2	0	2	0
118	1	0	0	4	1	1	1	1	1	5	1	2	2	0	1	1
118	3	1	0	4	1	3	2	1	0	5	0	2	2	1	2	1
118	2	0	0	4	1	3	2	1	0	5	0	2	2	1	1	1
118	3	1	1	4	1	3	2	1	0	5	1	2	2	0	1	0
118	2	1	0	4	1	3	2	1	0	5	0	2	1	0	2	0
118	2	1	1	4	1	2	2	1	0	5	0	2	2	0	2	1
119	2	1	0	7	1	3	2	1	0	5	1	2	2	0	3	0
119	3	0	0	7	1	3	2	1	0	5	1	2	3	0	1	0
119	1	0	0	7	1	1	1	1	0	3	1	2	2	0	1	0
119	2	1	0	7	1	3	2	1	0	3	1	2	2	0	3	0
120	2	1	0	3	1	1	1	0	0	1	0	1	2	1	2	1
120	2	1	1	3	1	2	1	1	0	5	1	2	2	0	1	0
120	3	1	0	3	1	1	1	1	0	4	0	2	2	0	1	0
120	2	1	1	3	1	2	1	1	0	5	1	2	1	0	1	0
120	2	0	1	3	1	3	1	1	0	5	0	2	2	0	3	0
120	3	0	0	3	1	3	1	1	0	1	0	2	2	0	3	0
120	2	1	1	3	1	2	1	1	0	5	0	2	2	0	2	0
121	3	1	0	3	1	3	2	0	0	2	0	1	2	0	3	0
121	1	0	1	3	1	2	1	0	0	5	0	1	2	0	2	1
121	3	1	1	3	1	3	1	1	0	5	0	2	2	0	1	0
121	3	1	1	3	1	3	2	0	0	3	0	2	1	0	3	0
121	2	0	0	3	1	1	1	1	0	3	0	2	2	0	2	1
121	3	1	0	3	1	2	1	1	1	1	0	2	1	1	1	0
121	2	0	0	3	1	3	1	0	0	3	0	2	2	0	2	1
121	2	1	1	3	1	3	1	0	0	5	0	2	2	0	2	1
121	2	1	1	3	1	3	2	1	0	5	0	2	1	0	2	0
122	2	1	0	4	1	2	2	0	0	2	1	2	1	0	2	0
122	3	0	0	4	1	1	1	1	0	5	1	2	3	0	1	0
122	2	1	0	4	1	2	3	0	0	1	1	1	2	0	2	1
122	2	1	1	4	1	1	2	1	0	4	1	2	1	1	1	0
122	2	1	0	4	1	3	2	1	0	2	0	3	1	0	2	0
122	2	0	0	4	1	1	1	1	0	1	1	2	3	0	1	0
122	1	0	0	4	1	1	1	1	0	2	1	2	2	0	3	0
122	2	0	1	4	1	1	2	1	1	5	1	2	1	0	3	0
122	2	0	0	4	1	1	2	0	0	3	0	1	2	0	3	0
123	2	1	0	4	1	3	2	1	0	1	0	2	2	0	2	0
123	3	0	0	4	1	3	2	1	0	2	0	2	2	0	2	1
123	3	0	1	4	1	3	2	1	0	3	0	2	1	0	2	1
123	2	1	0	4	1	3	2	1	0	1	0	2	1	0	1	0
123	1	1	1	4	1	3	2	0	0	5	0	2	2	0	2	1
123	3	1	0	4	1	3	2	1	0	3	0	3	1	0	3	0
123	2	0	0	4	1	1	1	1	0	2	0	2	2	0	1	0
123	2	1	1	4	1	3	2	1	0	5	0	2	2	0	1	0
123	2	1	1	4	1	3	2	0	0	3	0	1	2	0	1	1
123	3	1	1	4	1	3	2	0	0	5	0	2	2	0	2	0
124	3	0	0	6	1	3	2	1	0	1	0	2	1	0	3	0
124	3	1	0	6	1	2	2	0	0	2	0	2	1	0	2	1
124	2	1	1	6	1	1	1	0	0	5	0	2	1	0	2	0
124	3	1	0	6	1	1	2	0	0	5	0	2	2	0	2	0
124	2	0	0	6	1	3	2	0	0	1	0	3	2	0	3	0
124	2	0	1	6	1	3	2	1	0	3	0	3	1	0	3	0
124	2	1	0	6	1	1	1	1	0	4	0	2	2	0	2	0
125	3	1	0	4	1	3	3	1	0	1	0	2	2	0	3	0
126	1	0	1	7	1	3	2	1	0	5	0	2	2	0	1	0
126	3	1	0	7	1	3	1	0	1	3	0	1	2	0	3	1
126	3	1	0	7	1	3	2	1	0	5	0	2	2	0	3	0
126	1	0	1	7	1	2	1	0	0	5	0	1	2	0	2	1
126	2	1	1	7	1	3	1	0	1	2	0	2	2	0	2	0
126	1	0	1	7	1	1	1	1	0	5	1	2	2	0	2	1
126	1	1	1	7	1	3	1	1	0	4	0	2	2	0	3	1
126	2	0	0	7	1	3	2	0	1	3	0	2	2	1	3	1
126	2	0	0	7	1	2	1	0	0	3	0	1	2	0	1	0
126	1	1	1	7	1	1	1	1	0	4	0	2	2	0	1	0
126	2	0	1	7	1	3	1	1	0	5	0	2	1	1	1	0
126	3	1	1	7	1	3	2	0	0	1	0	2	2	1	3	1
126	2	1	0	7	1	3	2	1	0	1	0	2	2	0	1	0
127	3	0	0	2	1	1	1	1	0	5	1	2	2	1	1	0
127	3	0	0	2	1	1	1	0	0	3	1	1	1	0	1	0
127	1	1	0	2	1	1	1	0	0	2	0	2	2	0	1	1
127	1	0	1	2	1	3	1	1	0	5	1	2	2	0	1	0
127	1	1	1	2	1	1	1	1	1	5	1	2	1	1	1	0
127	2	0	0	2	1	1	1	1	1	2	1	2	2	1	1	0
127	1	1	1	2	1	1	1	1	0	5	1	1	2	0	1	0
127	2	0	1	2	1	1	1	1	1	5	1	2	2	1	1	0
127	1	0	0	2	1	1	2	1	0	3	1	1	1	0	1	0
127	2	1	1	2	1	1	1	0	0	3	1	1	2	0	2	0
128	3	0	0	10	1	3	1	0	0	5	0	2	1	0	2	0
128	3	0	1	10	1	3	1	0	0	5	0	2	2	0	3	0
128	2	0	1	10	1	3	1	1	0	5	0	2	1	0	3	0
128	1	1	1	10	1	2	1	1	0	5	0	2	1	0	3	1
128	3	1	1	10	1	3	1	1	0	1	0	2	3	0	3	0
128	3	0	1	10	1	3	1	0	0	1	0	1	2	1	3	0
128	2	0	0	10	1	3	1	0	0	4	0	2	1	0	2	0
128	3	0	0	10	1	3	2	0	0	5	0	2	1	0	3	0
129	2	1	1	10	1	3	2	1	0	3	0	2	2	0	1	0
129	2	0	1	10	1	2	2	1	0	4	1	2	2	0	3	0
129	2	0	0	10	1	3	1	1	0	2	0	3	1	1	3	1
129	2	0	0	10	1	2	3	0	0	3	0	1	1	0	3	1
129	3	1	1	10	1	2	2	1	0	5	0	2	2	0	3	1
129	2	0	1	10	1	3	2	1	0	5	0	2	2	0	3	0
129	2	0	0	10	1	1	1	1	0	1	1	2	1	0	3	1
129	2	1	0	10	1	3	2	1	0	5	0	2	2	0	3	0
129	2	1	0	10	1	3	2	0	1	2	0	2	2	0	2	0
129	2	0	1	10	1	3	2	1	0	5	0	2	2	0	3	0
129	2	0	0	10	1	3	3	0	0	5	0	2	2	0	2	0
129	2	1	1	10	1	3	1	1	0	5	0	2	2	0	2	0
130	2	1	0	2	1	1	1	0	0	2	1	2	2	0	1	1
130	1	0	0	2	1	1	1	1	0	5	1	2	2	0	1	0
130	2	0	0	2	1	1	1	1	0	5	1	2	2	0	1	0
130	2	0	1	2	1	1	1	1	0	5	1	2	1	1	2	0
130	2	1	1	2	1	1	1	1	0	1	1	2	2	1	1	0
130	2	1	0	2	1	1	1	0	1	1	1	1	2	0	1	0
130	3	1	0	2	1	1	1	1	0	5	1	2	1	0	1	0
130	2	0	1	2	1	1	1	0	0	5	1	2	2	0	1	0
130	1	1	0	2	1	1	1	1	0	5	1	3	2	0	1	0
130	2	0	0	2	1	1	1	1	0	3	1	2	2	0	1	0
131	1	0	0	4	1	1	2	1	0	5	0	2	2	0	1	0
131	2	1	0	4	1	2	2	0	1	2	0	2	1	1	1	0
131	2	1	0	4	1	1	1	0	0	1	0	1	1	0	2	0
131	2	1	1	4	1	1	1	0	1	5	0	1	2	1	3	1
131	3	0	0	4	1	3	1	1	0	5	0	3	2	0	2	0
131	1	0	0	4	1	2	1	0	1	2	0	1	1	0	1	0
131	2	0	1	4	1	1	2	1	1	5	1	2	1	0	2	1
131	2	0	0	4	1	1	2	1	0	1	1	2	2	1	1	0
131	2	1	1	4	1	1	2	0	1	5	1	1	1	1	2	0
131	2	0	0	4	1	1	1	0	0	1	0	2	2	0	3	0
132	3	0	1	3	1	3	3	1	0	3	1	2	2	0	3	1
132	3	0	0	3	1	3	1	1	0	5	1	2	2	0	2	0
132	2	0	1	3	1	3	2	1	1	3	1	2	2	0	2	1
132	2	0	1	3	1	2	1	1	1	4	0	2	3	1	1	1
132	2	1	1	3	1	2	1	1	0	5	1	2	2	0	3	0
132	3	0	0	3	1	1	1	1	0	5	1	2	2	0	1	0
132	2	1	0	3	1	1	1	1	0	2	1	2	1	0	1	0
132	3	1	1	3	1	3	2	1	1	4	1	2	2	0	3	1
132	2	0	0	3	1	3	1	1	1	3	0	2	1	0	2	0
132	1	0	0	3	1	1	1	1	0	5	1	2	1	0	2	0
132	2	1	0	3	1	3	1	1	0	1	0	2	2	0	1	0
134	1	1	0	2	1	1	2	1	0	1	0	2	2	0	2	0
134	1	1	1	2	1	1	1	0	0	5	1	2	2	0	1	0
134	2	0	0	2	1	1	1	0	1	3	1	1	2	0	1	0
134	3	0	0	2	1	1	1	0	0	2	1	2	1	0	1	1
134	2	0	0	2	1	1	2	1	1	3	0	2	1	1	2	1
134	2	1	0	2	1	1	3	0	0	5	1	1	1	0	1	0
134	3	0	0	2	1	1	1	0	0	1	0	2	1	0	1	0
134	3	1	0	2	1	1	1	1	0	5	0	2	1	0	1	1
135	2	0	0	2	1	1	1	1	0	2	1	3	1	0	2	0
135	1	1	0	2	1	1	1	1	0	1	1	2	1	0	3	0
135	1	0	1	2	1	1	1	0	0	3	1	2	1	0	2	0
135	1	1	0	2	1	1	1	1	0	2	1	2	2	0	1	1
135	2	1	1	2	1	1	1	1	0	5	1	3	2	0	1	0
135	2	1	1	2	1	1	1	0	0	3	1	1	1	0	1	1
135	1	0	0	2	1	1	1	0	0	1	1	1	2	0	2	0
135	2	0	0	2	1	1	1	0	0	3	1	2	2	0	2	1
135	1	1	0	2	1	1	1	1	0	1	1	2	2	1	2	0
135	1	0	0	2	1	1	1	0	0	1	1	2	1	1	3	1
135	1	0	0	2	1	3	1	1	0	2	1	2	2	0	3	0
136	3	1	0	10	1	3	1	1	0	1	0	2	2	0	1	1
136	2	0	1	10	1	3	1	0	1	3	0	2	2	0	2	0
136	2	1	0	10	1	3	3	0	0	1	0	1	2	0	3	0
137	2	1	0	6	1	3	2	1	0	5	0	2	2	0	3	0
137	2	1	1	6	1	2	1	0	0	5	1	1	1	0	2	0
137	1	1	0	6	1	3	2	0	0	3	1	1	2	0	3	1
138	2	0	0	5	1	1	2	0	0	2	1	2	2	0	2	0
138	1	0	0	5	1	1	2	1	0	3	1	2	2	1	2	0
138	1	1	1	5	1	1	1	1	0	4	1	2	1	0	2	0
138	2	1	1	5	1	1	1	1	0	5	1	2	2	0	2	1
138	3	0	0	5	1	1	1	1	0	5	1	2	2	0	1	0
138	1	0	1	5	1	1	1	0	0	5	1	1	3	0	2	0
138	2	0	0	5	1	1	1	1	0	2	1	2	2	0	2	0
139	2	1	0	4	1	1	1	1	0	3	0	2	1	0	1	0
139	3	0	1	4	1	1	1	0	0	3	1	1	1	0	1	1
139	2	0	1	4	1	1	1	1	0	5	1	2	2	1	1	0
139	2	0	0	4	1	1	2	1	0	3	1	2	2	0	1	0
139	2	1	0	4	1	1	1	1	0	1	1	2	2	0	1	0
139	1	0	1	4	1	1	1	1	0	4	1	2	1	0	1	0
140	2	1	0	11	0	3	3	1	0	2	0	2	3	0	3	0
141	1	0	1	7	1	1	1	0	0	5	0	1	1	0	1	1
141	2	0	1	7	1	3	2	0	0	5	0	2	2	0	1	1
141	3	1	0	7	1	1	1	1	1	1	0	2	2	1	1	1
141	2	0	0	7	1	3	2	1	1	3	0	2	1	0	1	0
141	3	1	0	7	1	2	1	1	0	1	1	2	2	0	1	0
141	1	0	0	7	1	2	1	0	0	4	0	2	2	0	1	1
141	2	1	1	7	1	3	2	1	0	5	0	2	2	0	1	0
141	3	0	1	7	1	1	2	0	0	5	1	1	1	0	1	1
141	2	0	0	7	1	3	1	1	1	3	1	2	2	0	2	0
141	2	1	0	7	1	1	1	0	0	1	0	2	2	0	1	0
141	2	0	0	7	1	3	2	0	0	5	0	1	2	0	2	0
141	3	1	0	7	1	2	3	0	0	1	0	1	2	0	1	0
141	1	1	0	7	1	3	2	0	0	1	0	1	2	0	3	0
142	2	0	0	4	1	2	1	1	0	1	0	2	3	0	1	1
142	3	0	0	4	1	1	1	1	0	1	0	3	2	0	3	0
142	2	0	0	4	1	3	1	1	0	5	0	2	1	1	1	0
142	2	1	0	4	1	1	1	1	0	3	1	2	2	0	1	1
142	2	0	0	4	1	2	1	1	0	1	0	2	2	0	3	0
142	2	1	1	4	1	3	1	1	0	4	0	1	1	0	1	0
142	2	1	0	4	1	1	1	0	0	3	0	1	2	0	1	1
142	2	0	0	4	1	1	1	1	0	3	1	2	2	0	1	1
142	2	0	0	4	1	3	2	1	0	1	0	2	2	0	2	0
142	2	0	0	4	1	3	1	1	0	1	0	2	2	1	3	0
142	1	0	0	4	1	3	1	0	0	2	0	2	2	0	1	0
142	3	1	0	4	1	1	1	1	0	3	1	2	2	0	1	0
143	2	0	1	10	1	1	2	1	0	4	0	2	2	0	2	0
143	2	0	1	10	1	1	1	1	0	4	0	2	2	0	2	0
143	3	1	1	10	1	2	1	0	0	5	0	2	1	1	2	1
143	3	1	0	10	1	2	2	1	0	1	0	2	2	1	2	0
143	2	1	1	10	1	1	2	0	0	2	0	1	2	0	2	1
144	2	0	0	1	0	3	3	0	0	1	0	2	3	0	3	1
144	3	0	0	1	0	3	2	1	0	1	0	2	2	0	3	0
144	3	1	1	1	0	2	2	0	0	3	0	1	2	0	3	1
144	3	0	0	1	0	3	3	0	0	2	0	2	2	0	3	1
145	2	0	0	1	0	3	3	1	0	4	0	2	3	0	3	0
145	1	1	0	1	0	3	3	0	0	4	0	1	3	0	3	1
145	2	1	0	1	0	3	3	0	0	5	0	2	3	0	3	1
146	2	1	0	5	1	1	1	1	0	1	0	3	2	0	1	0
146	2	0	0	5	1	1	1	1	0	3	0	2	2	0	1	1
146	3	0	0	5	1	1	1	0	0	2	1	2	2	0	1	0
146	2	0	1	5	1	1	1	1	0	3	1	2	1	0	1	0
146	2	1	0	5	1	1	1	1	0	5	0	2	2	0	1	0
146	1	0	0	5	1	1	1	0	0	1	0	2	3	0	1	1
147	2	0	0	4	0	3	3	0	0	5	0	2	3	0	1	1
147	3	1	0	4	0	3	3	0	0	5	0	2	2	0	3	0
148	1	1	0	7	1	1	1	1	0	5	1	2	2	0	2	0
148	2	1	0	7	1	3	3	0	1	2	1	2	2	0	2	0
148	2	0	0	7	1	1	1	0	0	2	0	1	2	0	2	1
148	3	0	0	7	1	1	1	1	0	5	0	2	2	0	2	0
148	3	1	0	7	1	1	2	1	0	1	0	2	2	0	1	0
148	3	1	0	7	1	3	2	1	0	5	0	2	3	0	3	0
150	1	0	1	6	1	1	1	1	0	5	1	2	1	0	1	0
150	3	1	0	6	1	3	2	1	0	1	0	2	3	0	3	1
150	2	1	1	6	1	2	1	1	0	4	0	2	2	0	3	0
150	2	1	0	6	1	2	2	1	1	5	1	2	2	0	1	0
150	2	1	0	6	1	3	2	1	0	3	1	2	2	0	1	0
150	3	0	0	6	1	2	2	1	0	1	0	3	3	0	2	0
150	1	0	0	6	1	3	1	1	0	5	0	2	2	0	2	0
150	2	0	0	6	1	1	1	1	0	5	1	2	1	0	2	0
150	1	0	0	6	1	1	2	1	0	5	1	2	2	0	1	0
150	3	1	1	6	1	2	1	1	0	2	1	2	1	0	2	0
150	2	0	0	6	1	1	2	1	0	1	0	2	2	0	3	1
150	1	0	0	6	1	1	2	0	0	2	1	2	1	0	3	1
150	1	0	0	6	1	1	3	1	0	4	1	2	3	0	3	1
151	1	0	1	11	0	3	3	0	0	5	0	2	3	0	2	1
152	2	1	0	3	1	1	1	1	0	5	1	2	1	0	3	0
152	2	0	0	3	1	1	1	1	1	5	1	2	1	0	3	0
152	2	0	0	3	1	1	1	0	0	5	1	1	1	0	2	0
152	3	1	0	3	1	1	1	1	0	5	1	2	2	0	1	0
152	2	1	0	3	1	1	1	1	0	4	1	2	2	0	3	0
152	2	0	1	3	1	1	1	1	1	5	0	2	2	1	1	1
152	2	1	1	3	1	1	1	1	0	4	1	2	2	0	3	0
152	2	1	0	3	1	2	1	1	0	5	1	2	3	0	1	0
152	2	0	1	3	1	1	2	0	0	2	1	1	2	0	3	1
152	3	0	1	3	1	1	1	1	0	5	1	2	2	0	3	0
152	2	1	0	3	1	1	2	1	0	1	1	2	2	0	1	0
152	3	1	0	3	1	1	2	1	0	1	1	2	2	0	3	0
152	3	1	1	3	1	1	1	1	0	5	1	2	2	0	1	0
153	3	0	0	1	0	3	3	0	0	2	0	1	3	0	3	1
153	1	0	0	1	0	3	3	0	0	3	0	2	2	0	2	0
154	3	0	1	7	0	1	2	0	0	5	0	2	2	0	3	1
154	2	0	0	7	0	3	3	0	0	4	0	1	3	1	3	1
154	3	1	0	7	0	3	3	1	0	5	0	2	3	0	3	0
154	2	0	0	7	0	2	3	1	0	5	0	2	2	0	3	0
154	3	1	0	7	0	2	3	0	0	2	0	1	2	0	3	0
155	3	0	0	1	0	3	2	0	0	4	0	2	3	0	2	1
155	3	1	0	1	0	3	3	0	0	5	0	2	2	0	3	1
155	2	0	0	1	0	3	3	0	0	5	0	2	2	0	3	0
155	3	1	0	1	0	3	3	0	0	2	0	2	3	0	3	0
156	2	0	0	10	1	2	1	1	1	3	0	3	1	1	3	1
156	2	1	1	10	1	1	1	0	0	5	0	2	1	0	3	0
156	1	1	1	10	1	1	1	0	0	2	0	2	2	0	2	1
156	2	0	0	10	1	1	1	0	0	5	1	1	2	0	1	0
156	2	1	1	10	1	1	1	1	0	3	0	2	1	0	2	0
156	3	1	1	10	1	1	1	1	0	4	1	2	1	0	2	1
156	2	0	1	10	1	1	1	1	0	3	1	2	2	0	3	1
158	3	1	0	3	1	2	1	1	0	1	1	2	2	0	2	0
158	3	0	1	3	1	2	1	0	0	5	1	1	2	0	1	0
158	2	0	1	3	1	1	1	1	0	4	1	2	2	0	3	1
158	3	1	0	3	1	2	1	1	0	1	1	2	2	0	3	1
158	2	0	1	3	1	2	1	0	0	3	1	2	1	0	3	0
158	2	1	1	3	1	1	1	1	0	5	1	2	2	0	1	0
158	3	1	1	3	1	1	1	1	0	5	1	2	2	0	2	0
158	3	0	1	3	1	3	1	1	0	1	1	2	2	0	1	0
158	2	1	1	3	1	2	1	0	0	5	0	1	2	0	1	0
158	2	1	1	3	1	3	3	0	0	5	0	1	2	0	2	0
158	3	1	0	3	1	1	1	0	0	4	1	1	1	0	1	0
159	2	1	0	1	0	3	3	0	1	5	0	2	3	1	3	1
159	3	0	0	1	0	3	3	0	0	1	0	2	3	0	3	1
160	2	1	1	10	1	1	1	1	0	5	0	2	1	0	3	0
160	2	1	0	10	1	3	1	0	0	2	0	2	2	0	3	1
160	3	1	1	10	1	1	2	1	1	5	0	2	2	0	3	0
160	2	0	1	10	1	2	1	1	0	5	0	2	1	0	3	0
160	2	1	1	10	1	2	1	1	0	4	0	2	2	0	3	0
160	3	0	1	10	1	2	1	0	0	5	0	2	2	0	3	0
160	2	1	0	10	1	3	2	0	0	1	0	2	1	0	3	0
160	2	0	0	10	1	1	1	1	1	1	0	2	2	0	3	0
160	2	1	1	10	1	3	3	1	0	2	0	2	2	0	3	1
161	2	1	0	6	1	3	1	0	0	5	1	1	2	0	2	0
161	2	1	1	6	1	2	3	0	0	5	1	2	2	0	2	0
161	3	0	1	6	1	1	1	1	0	5	1	2	3	0	1	0
161	3	0	1	6	1	3	2	0	0	5	1	2	2	0	2	0
161	3	0	0	6	1	3	3	0	0	2	1	1	2	0	3	0
161	2	1	0	6	1	3	1	1	0	5	1	2	2	0	2	0
161	1	1	1	6	1	3	3	0	0	5	1	2	2	0	3	0
162	1	1	0	7	1	2	2	1	1	5	0	2	2	1	3	1
162	2	0	0	7	1	3	2	0	0	4	0	1	2	0	2	0
162	2	0	0	7	1	3	2	1	0	5	0	2	2	0	2	0
162	2	1	0	7	1	2	2	1	0	5	0	2	2	0	2	0
162	2	0	0	7	1	2	3	1	1	2	0	2	2	0	1	0
162	3	1	0	7	1	3	2	1	0	5	0	2	2	0	2	1
162	1	0	0	7	1	3	3	0	0	2	0	2	2	1	3	0
162	2	1	0	7	1	3	2	0	0	3	0	1	2	0	3	0
162	2	1	0	7	1	2	1	1	0	3	0	2	2	0	3	0
163	3	0	0	3	1	3	2	1	1	3	1	2	1	1	3	0
163	1	1	0	3	1	2	1	0	1	4	0	1	2	0	2	0
163	2	0	1	3	1	3	1	1	0	5	0	3	2	0	3	0
163	2	1	0	3	1	1	2	1	0	5	1	2	2	0	2	1
163	2	0	0	3	1	3	1	0	0	5	0	1	2	0	2	0
164	1	0	0	5	1	1	3	1	0	3	1	2	2	0	2	1
164	1	0	1	5	1	1	1	1	0	5	0	2	3	0	2	0
164	2	1	0	5	1	1	1	0	0	5	0	1	2	0	1	1
164	2	1	1	5	1	1	1	1	0	5	0	2	3	0	1	0
164	2	1	0	5	1	3	3	0	0	2	1	1	3	0	2	0
164	2	0	0	5	1	1	1	1	0	2	0	2	2	0	3	1
164	2	0	0	5	1	1	3	0	0	2	0	2	1	0	3	1
164	1	1	1	5	1	1	1	1	0	3	1	2	2	0	2	0
164	2	0	1	5	1	1	1	0	0	5	1	2	2	0	1	1
164	2	1	0	5	1	1	1	1	0	3	0	2	1	0	3	1
164	3	1	1	5	1	2	2	0	0	2	0	1	1	0	2	1
164	2	1	0	5	1	1	1	1	0	1	0	2	2	0	2	0
165	2	0	0	6	1	2	2	1	0	5	0	2	2	0	3	1
165	2	0	0	6	1	3	3	1	1	5	0	2	2	0	3	0
165	3	1	0	6	1	2	1	0	0	3	0	1	2	0	3	0
165	2	0	0	6	1	3	2	1	0	5	0	3	1	0	3	0
165	2	1	0	6	1	1	1	1	0	4	0	2	2	0	3	0
165	1	1	1	6	1	3	2	1	1	5	0	2	2	0	2	1
165	2	0	0	6	1	3	1	0	0	5	0	2	1	1	3	0
165	3	1	0	6	1	3	2	0	0	5	0	1	2	0	2	0
165	2	1	1	6	1	2	3	0	1	3	0	1	2	0	2	0
165	2	0	1	6	1	1	1	1	0	3	0	2	2	0	3	1
166	2	0	1	11	1	1	1	1	0	5	1	2	2	0	2	0
166	2	0	1	11	1	2	1	0	1	5	0	2	2	1	2	0
166	2	1	1	11	1	1	1	0	1	5	1	2	2	0	3	0
166	2	0	1	11	1	1	1	1	0	5	1	2	2	0	3	0
166	3	0	0	11	1	1	1	1	0	2	1	2	1	0	3	0
166	1	1	0	11	1	2	1	1	0	3	0	2	1	0	2	0
167	2	1	0	3	1	3	1	1	0	5	0	2	2	0	1	1
167	3	1	1	3	1	3	1	0	0	5	0	1	2	0	3	0
167	3	0	1	3	1	3	1	0	0	5	0	1	2	0	1	1
167	3	0	0	3	1	3	1	0	0	5	0	2	2	0	1	0
167	2	1	0	3	1	3	1	1	0	1	0	2	2	1	2	1
167	3	0	0	3	1	2	1	1	0	1	0	2	2	0	1	0
167	3	1	1	3	1	3	1	1	0	5	0	2	2	0	3	0
167	2	0	0	3	1	1	1	1	0	1	0	2	2	0	3	0
167	2	0	0	3	1	2	1	1	0	3	0	2	2	0	2	1
168	3	0	0	8	0	1	2	1	1	5	0	2	2	0	2	0
168	3	1	1	8	0	1	1	0	0	5	1	1	2	0	2	0
168	3	1	0	8	0	1	1	0	1	5	0	1	2	0	1	0
168	2	1	0	8	0	1	1	0	1	5	0	2	2	1	3	0
168	3	1	1	8	0	1	1	0	0	4	0	2	2	0	2	0
169	3	0	1	3	1	1	1	0	0	5	1	1	2	0	1	1
169	2	1	1	3	1	3	1	1	0	5	1	2	1	0	2	0
169	2	1	0	3	1	2	1	0	0	4	0	2	1	0	1	1
169	1	0	1	3	1	3	1	0	0	5	1	1	2	0	1	0
169	2	0	0	3	1	2	1	1	0	1	1	2	2	0	2	0
169	2	0	0	3	1	2	1	1	0	5	1	2	2	0	2	0
169	3	1	1	3	1	1	1	1	1	5	1	2	2	0	1	0
169	2	0	1	3	1	3	1	1	0	5	0	1	2	0	1	1
170	3	0	0	1	0	3	3	0	0	4	0	1	2	0	3	1
171	2	1	0	5	0	1	3	1	0	1	0	3	2	0	1	1
171	2	1	0	5	0	1	3	0	0	3	0	2	1	0	2	0
171	3	0	0	5	0	1	2	1	0	5	0	2	3	0	2	1
171	1	0	1	5	0	1	1	1	0	5	0	2	2	0	1	0
171	2	1	1	5	0	1	3	1	0	3	0	3	2	0	1	0
171	2	1	0	5	0	1	1	1	0	3	0	2	1	0	1	0
171	3	1	0	5	0	1	3	1	0	5	0	2	1	0	1	0
172	1	0	0	2	1	1	1	0	0	2	1	1	1	0	1	0
172	2	1	0	2	1	1	1	1	0	5	1	2	1	0	1	0
172	2	1	0	2	1	1	1	1	0	3	1	2	1	0	2	0
172	1	1	0	2	1	1	1	1	0	1	1	2	1	0	2	0
172	1	1	0	2	1	1	1	0	0	5	1	2	1	0	1	1
172	2	1	1	2	1	1	1	1	0	3	0	3	3	0	1	0
172	2	1	0	2	1	1	1	0	0	2	0	3	2	1	1	1
172	1	1	1	2	1	1	1	0	0	2	1	2	1	1	1	0
173	3	1	0	9	0	2	3	0	0	5	0	1	3	0	3	0
174	2	0	0	7	1	3	2	1	0	1	0	2	1	1	3	1
174	2	1	1	7	1	2	3	1	0	2	0	2	1	0	3	1
174	2	1	0	7	1	1	1	1	0	1	0	2	2	0	3	0
174	2	1	1	7	1	1	1	1	0	5	0	2	1	0	2	0
174	3	0	0	7	1	1	2	1	0	1	1	2	1	0	3	1
175	1	0	0	4	1	3	1	0	0	5	1	1	2	0	3	0
175	3	1	0	4	1	2	2	1	0	2	1	2	3	0	3	1
175	2	1	1	4	1	3	2	1	0	5	1	2	2	0	3	0
175	3	0	1	4	1	2	1	1	0	2	1	2	1	0	1	0
175	2	0	0	4	1	3	2	0	0	4	1	2	2	0	1	1
175	2	0	1	4	1	2	1	1	0	5	1	2	1	0	3	1
175	2	0	0	4	1	3	2	1	0	4	1	2	2	0	3	0
175	3	1	0	4	1	3	2	1	0	1	1	2	2	0	1	0
175	1	0	0	4	1	2	1	0	0	1	1	2	2	0	2	0
175	2	0	0	4	1	3	2	0	0	1	1	2	2	1	2	1
175	1	1	0	4	1	3	2	1	0	2	1	2	1	0	3	0
175	2	1	1	4	1	3	1	1	0	5	1	2	2	0	2	1
176	2	1	1	3	1	2	1	0	1	5	1	2	2	0	2	1
176	2	1	0	3	1	3	1	0	0	5	1	1	1	0	2	1
176	1	0	1	3	1	2	1	0	0	5	1	1	2	0	1	0
176	2	0	0	3	1	2	1	1	0	2	1	2	2	0	1	0
176	3	0	1	3	1	2	1	0	0	3	1	2	1	1	1	0
176	3	0	0	3	1	2	2	1	0	5	1	2	2	0	1	0
176	3	1	0	3	1	1	1	1	0	1	1	2	2	0	1	0
177	2	0	0	7	1	1	1	1	0	5	1	3	2	0	3	0
177	3	0	0	7	1	3	2	0	0	5	0	1	2	0	3	0
177	1	1	1	7	1	1	2	1	0	5	1	2	2	0	3	0
177	2	1	0	7	1	1	1	1	0	3	1	2	1	0	2	0
177	3	0	0	7	1	2	1	1	0	3	1	2	2	0	3	0
177	3	0	0	7	1	2	2	0	0	1	1	2	2	0	3	0
177	3	0	0	7	1	2	2	1	0	1	1	2	2	0	2	1
177	1	0	0	7	1	2	1	1	0	5	1	2	2	0	1	0
177	3	1	1	7	1	2	1	1	0	5	1	1	1	0	3	0
177	1	1	1	7	1	2	1	0	0	5	0	2	2	0	1	0
177	1	0	0	7	1	1	1	0	0	2	1	2	2	1	2	0
177	3	0	0	7	1	1	2	0	0	4	1	2	2	0	3	0
178	3	0	0	2	1	1	1	0	0	5	1	1	2	0	2	0
178	1	1	1	2	1	1	1	0	0	3	1	2	2	0	2	1
178	2	0	1	2	1	1	1	0	0	5	1	2	1	1	1	0
178	2	0	0	2	1	1	1	1	0	2	1	3	2	1	1	0
179	3	0	0	9	0	3	3	0	0	3	0	2	2	0	3	1
179	3	1	0	9	0	3	3	0	0	5	0	1	3	0	3	0
179	2	0	0	9	0	3	2	0	0	1	0	2	3	0	2	1
179	3	0	1	9	0	2	1	0	0	5	0	2	2	0	2	1
180	2	1	1	7	1	2	2	0	0	3	1	2	2	1	1	1
180	2	1	1	7	1	1	1	0	0	2	1	1	2	0	1	1
180	2	0	0	7	1	1	1	0	1	1	1	2	2	1	1	0
180	2	1	0	7	1	3	2	0	0	3	1	2	1	0	2	0
180	1	0	1	7	1	3	2	1	0	5	1	3	2	1	1	1
180	2	0	0	7	1	3	2	1	0	5	1	2	1	1	3	0
180	2	1	1	7	1	3	1	0	0	5	1	2	1	0	2	0
180	2	0	0	7	1	1	2	0	0	5	1	2	2	0	1	1
180	2	1	0	7	1	3	3	1	0	5	1	2	2	0	3	0
180	2	1	0	7	1	3	3	1	0	4	1	2	2	1	1	1
180	2	1	0	7	1	1	1	0	0	3	1	1	2	1	3	0
180	2	0	0	7	1	1	1	0	0	3	1	1	2	0	3	0
180	3	0	0	7	1	3	2	0	0	1	1	2	2	0	2	1
180	2	1	0	7	1	3	2	0	0	2	1	1	2	0	3	1
180	3	0	0	7	1	2	2	1	0	2	1	2	2	0	3	0
180	2	0	0	7	1	3	1	0	0	4	1	2	2	0	3	1
181	2	1	1	10	0	1	3	1	1	4	0	3	2	0	3	0
181	2	0	0	10	0	2	2	1	0	3	0	2	2	0	3	0
181	3	0	0	10	0	3	3	1	0	3	0	2	1	1	3	0
181	2	1	0	10	0	2	3	1	0	1	0	2	2	1	2	0
181	3	0	0	10	0	3	2	0	0	2	0	1	1	1	3	0
181	2	1	0	10	0	3	3	0	0	1	0	1	2	0	3	1
181	3	0	0	10	0	2	3	0	1	3	0	2	1	0	3	1
181	3	0	1	10	0	1	1	1	0	5	0	2	1	0	3	1
181	2	1	0	10	0	1	2	1	1	3	0	2	2	1	3	0
181	3	0	1	10	0	3	2	0	0	5	0	1	2	1	3	1
182	2	0	0	7	1	3	2	1	0	5	0	2	2	0	3	0
182	2	0	1	7	1	1	2	1	0	5	0	2	2	0	2	1
182	2	0	0	7	1	2	1	1	0	4	0	2	1	0	2	1
182	1	0	1	7	1	1	1	1	0	4	1	2	1	0	3	1
182	1	0	1	7	1	1	2	1	0	4	1	2	2	0	1	0
182	2	1	1	7	1	3	2	1	0	4	0	3	1	0	1	0
182	2	1	1	7	1	3	2	1	0	5	0	1	2	0	2	0
183	3	0	1	6	1	3	1	1	0	3	1	2	2	0	1	0
183	2	1	0	6	1	2	2	0	1	2	0	2	1	0	3	0
184	1	1	0	6	1	3	1	1	1	5	1	2	2	0	2	0
184	2	0	0	6	1	3	2	1	1	3	0	2	2	0	2	0
184	2	0	1	6	1	3	1	1	0	3	1	2	2	0	1	1
184	2	1	0	6	1	1	2	1	0	5	0	2	2	0	1	1
184	2	0	0	6	1	3	2	1	0	5	1	2	3	0	3	1
184	2	0	0	6	1	1	1	1	0	2	0	2	2	0	2	0
184	3	1	0	6	1	1	2	1	0	5	0	1	2	0	3	1
184	1	0	1	6	1	2	2	1	0	5	0	2	2	0	1	1
184	1	0	1	6	1	1	2	1	0	5	0	2	3	0	2	0
184	1	1	1	6	1	3	1	1	0	2	0	2	1	0	3	0
184	1	1	0	6	1	1	1	1	0	1	1	2	2	0	3	0
185	3	1	0	11	0	1	2	1	0	5	0	2	2	0	3	1
185	3	0	1	11	0	1	1	1	0	3	0	2	2	0	3	0
185	3	0	1	11	0	1	1	0	0	5	0	2	2	0	3	0
185	1	0	1	11	0	1	1	1	0	5	0	3	1	0	3	0
185	2	0	0	11	0	1	1	0	0	5	0	3	1	0	1	0
185	3	0	0	11	0	2	2	1	0	4	0	2	3	0	3	0
186	2	0	1	5	1	1	1	1	0	1	1	2	1	1	1	0
186	1	0	1	5	1	1	2	1	0	5	1	2	2	0	2	0
186	1	1	0	5	1	1	1	0	0	3	1	2	3	0	1	0
186	3	1	0	5	1	1	1	1	0	2	1	2	2	0	2	1
186	2	0	1	5	1	1	1	0	0	5	1	2	2	0	1	0
186	2	0	0	5	1	1	1	1	0	5	1	2	2	0	1	0
186	1	1	0	5	1	3	1	1	0	5	1	3	1	0	3	1
186	2	1	0	5	1	1	1	1	0	3	1	2	2	0	1	0
186	2	0	0	5	1	1	1	1	0	5	0	2	1	0	2	0
186	1	0	0	5	1	1	2	1	0	3	1	2	1	0	1	0
187	2	1	0	5	1	1	2	0	0	3	1	1	1	0	1	0
187	2	1	0	5	1	1	2	1	0	5	1	2	2	1	1	0
187	3	1	1	5	1	1	1	0	0	1	1	2	3	0	2	0
187	3	1	0	5	1	1	1	1	1	5	1	2	3	1	2	0
188	3	0	0	10	1	3	2	1	1	4	0	2	2	1	3	0
188	1	0	0	10	1	3	2	1	0	2	0	2	2	0	2	0
188	3	1	1	10	1	1	2	1	1	3	1	2	1	1	3	1
188	1	0	0	10	1	2	1	1	0	1	0	2	2	1	3	1
188	2	1	1	10	1	1	2	1	1	3	1	3	1	1	3	0
188	3	1	0	10	1	2	1	1	0	3	0	2	2	0	2	0
188	2	1	0	10	1	3	2	0	1	3	0	2	2	1	3	1
188	3	1	1	10	1	1	1	1	0	5	0	2	1	1	2	0
188	2	0	1	10	1	3	2	0	0	5	0	1	2	1	3	0
188	3	1	0	10	1	1	1	0	0	4	0	1	1	0	3	0
188	3	1	0	10	1	1	2	0	0	5	0	2	2	1	2	1
188	1	1	0	10	1	1	1	0	0	4	0	1	2	0	3	1
188	1	1	0	10	1	3	2	0	0	2	0	1	1	1	3	1
188	3	1	0	10	1	2	2	1	0	5	1	2	1	1	3	0
189	2	0	1	2	1	1	1	0	0	2	1	2	2	0	2	1
189	2	0	0	2	1	1	1	1	0	5	1	2	2	0	2	0
189	2	1	0	2	1	1	3	0	0	1	1	1	1	1	2	0
189	2	1	0	2	1	1	1	1	0	1	1	2	2	0	1	1
189	2	1	0	2	1	1	2	1	0	1	1	2	2	0	1	0
191	2	1	0	2	1	1	2	1	0	1	1	2	2	0	2	0
191	2	0	0	2	1	1	1	1	0	4	0	2	3	0	2	0
191	1	0	0	2	1	1	1	1	0	1	1	2	2	0	1	0
191	2	0	0	2	1	1	1	1	0	2	1	2	1	0	1	0
191	1	1	0	2	1	1	2	1	0	1	1	2	2	0	3	0
191	2	1	1	2	1	1	3	1	1	5	1	2	2	0	3	0
191	2	0	1	2	1	1	3	1	1	5	0	2	2	0	2	1
191	2	0	1	2	1	1	1	1	1	5	1	2	1	1	2	0
192	1	1	0	2	1	1	1	0	0	3	0	2	1	1	3	0
192	2	1	1	2	1	1	1	1	0	5	0	2	2	1	3	0
192	2	0	1	2	1	1	1	1	0	5	0	2	2	0	1	0
192	2	0	0	2	1	3	1	1	0	3	0	2	2	0	2	0
192	2	0	0	2	1	1	1	0	0	5	0	1	1	1	3	0
192	2	0	0	2	1	1	1	1	0	4	0	2	3	0	1	0
192	1	0	0	2	1	1	1	1	0	1	0	2	2	0	2	0
192	2	0	0	2	1	1	1	1	0	5	0	2	2	0	2	1
192	3	0	1	2	1	1	1	0	0	5	0	2	2	0	2	0
192	1	1	1	2	1	1	1	0	0	2	0	1	1	0	3	1
192	2	0	0	2	1	1	1	1	0	2	1	3	1	0	1	0
193	2	1	1	6	0	1	1	0	0	5	1	2	2	0	2	0
193	2	0	0	6	0	1	3	1	0	5	0	2	2	0	3	0
193	1	0	0	6	0	1	3	0	0	4	0	1	2	0	3	0
193	3	0	0	6	0	1	2	0	0	5	0	1	2	0	3	0
193	3	0	1	6	0	1	1	0	0	5	0	2	2	0	3	0
193	2	0	0	6	0	1	1	1	0	1	0	2	2	0	3	0
193	1	1	0	6	0	1	2	0	0	1	0	1	2	0	2	0
193	3	1	0	6	0	1	2	1	0	4	0	2	3	0	2	0
194	1	0	0	9	0	2	2	0	0	1	0	2	3	0	3	1
194	3	1	0	9	0	2	1	0	0	5	0	1	2	1	3	0
194	3	1	0	9	0	1	1	0	0	1	0	2	2	0	3	0
194	3	1	0	9	0	2	3	0	0	4	0	2	3	0	2	1
194	2	1	1	9	0	1	2	1	1	4	0	2	3	0	2	0
195	3	1	0	1	0	3	3	0	0	4	0	1	2	0	3	0
195	3	0	0	1	0	3	3	0	0	5	0	2	3	0	3	0
195	3	0	0	1	0	2	3	0	0	5	0	2	2	0	3	0
195	2	0	0	1	0	3	3	0	0	3	0	2	2	0	3	1
196	3	0	1	10	1	1	2	1	0	4	0	2	1	0	3	0
196	2	0	0	10	1	1	1	1	0	5	0	2	2	0	3	0
196	3	0	0	10	1	1	2	0	0	5	0	2	1	0	3	1
196	3	0	1	10	1	1	2	1	0	1	0	2	2	0	3	0
196	2	1	0	10	1	2	2	1	0	3	0	2	2	0	3	0
196	2	0	0	10	1	1	2	0	0	1	0	2	2	0	3	1
196	3	0	1	10	1	2	1	1	0	3	0	2	1	0	2	0
196	2	1	1	10	1	1	1	0	0	5	0	1	1	0	3	0
196	3	0	0	10	1	1	1	1	0	1	0	2	2	0	2	0
197	2	0	1	8	1	3	2	1	0	5	0	2	2	0	1	0
197	3	1	1	8	1	3	2	1	0	5	0	2	3	1	3	0
197	3	1	0	8	1	3	2	1	1	2	0	2	2	1	2	0
197	2	1	0	8	1	3	2	0	0	4	0	1	2	0	2	1
197	3	0	0	8	1	3	1	0	1	4	0	2	2	1	3	1
198	1	0	0	5	1	1	1	1	0	1	1	2	2	0	1	0
198	2	1	0	5	1	1	1	1	0	5	1	2	2	0	1	0
198	1	0	0	5	1	1	1	0	0	5	1	1	2	0	1	0
198	2	0	0	5	1	1	1	1	0	3	1	2	1	0	1	0
198	1	0	1	5	1	1	1	1	0	5	0	2	1	0	1	0
198	2	1	0	5	1	1	1	1	0	3	1	3	3	0	1	0
198	1	1	0	5	1	1	2	0	0	1	1	2	1	0	1	1
198	2	0	0	5	1	1	1	0	0	1	1	1	1	0	1	1
199	2	1	1	3	1	1	1	0	0	3	0	2	2	0	2	0
199	1	1	1	3	1	1	1	0	0	5	0	2	2	0	1	0
199	2	1	0	3	1	1	2	0	1	5	1	1	2	0	2	0
199	2	1	1	3	1	1	1	1	0	5	1	2	2	0	1	1
199	2	1	0	3	1	1	1	0	1	2	1	1	2	0	3	1
199	1	1	1	3	1	1	1	1	1	5	1	2	2	1	1	1
199	2	0	1	3	1	1	1	1	0	5	1	2	2	1	1	1
199	1	1	0	3	1	2	1	1	0	1	1	2	2	0	3	0
199	2	0	0	3	1	1	1	0	0	1	1	2	2	0	1	0
199	2	0	1	3	1	1	1	1	1	5	1	2	2	0	2	1
199	2	1	0	3	1	1	1	0	1	5	1	2	2	0	3	0
200	3	1	0	3	1	1	2	1	0	5	1	2	2	0	2	0
200	2	1	0	3	1	1	1	0	0	4	1	1	2	0	1	1
200	3	1	0	3	1	1	1	1	0	4	1	2	2	0	1	0
201	2	1	0	3	1	3	2	1	0	5	1	2	1	0	1	0
201	2	1	0	3	1	1	2	1	0	5	0	2	2	0	1	0
201	2	1	0	3	1	3	1	0	0	1	0	2	2	0	3	0
201	2	0	0	3	1	2	1	0	1	3	0	1	1	1	2	0
201	1	1	0	3	1	3	1	0	0	2	1	2	2	0	2	1
201	2	0	1	3	1	3	1	1	0	5	0	2	2	1	1	0
201	2	0	0	3	1	3	1	1	0	4	0	2	2	1	2	0
201	2	0	1	3	1	2	2	0	0	5	0	1	2	0	1	1
202	3	0	0	11	0	3	3	1	1	2	0	2	2	0	3	1
202	2	0	0	11	0	3	2	0	0	2	0	2	3	1	3	1
202	1	1	1	11	0	1	2	0	1	5	0	2	2	0	2	1
203	1	1	1	6	0	3	2	1	0	5	0	3	3	0	3	0
204	2	1	0	7	1	3	2	0	0	1	0	2	2	1	2	1
204	1	0	0	7	1	3	2	1	0	2	0	2	2	0	3	1
204	3	1	0	7	1	3	2	0	0	2	0	1	3	0	3	1
204	2	0	0	7	1	2	2	1	0	3	0	1	2	0	3	1
204	1	1	0	7	1	1	2	1	0	5	0	2	2	0	3	1
204	3	1	0	7	1	3	3	0	0	2	0	2	2	0	3	0
204	3	0	0	7	1	3	2	1	0	5	0	2	2	0	2	0
204	2	0	0	7	1	3	2	0	0	5	0	1	1	0	3	1
205	3	1	0	2	0	1	2	0	0	1	0	1	3	0	2	1
206	3	0	0	3	1	3	1	0	0	4	1	1	2	0	2	0
206	3	0	1	3	1	2	1	1	0	5	0	2	2	0	1	0
206	2	0	0	3	1	2	1	1	0	5	0	2	2	0	1	0
206	3	0	1	3	1	3	1	1	0	1	1	2	2	0	2	0
207	2	0	1	7	1	1	2	0	0	1	1	2	2	0	2	1
207	1	0	1	7	1	1	1	1	0	5	1	2	2	0	1	1
207	2	1	0	7	1	3	2	1	0	2	1	3	3	0	2	1
207	2	1	0	7	1	1	2	0	0	5	1	2	2	0	1	1
207	1	1	0	7	1	1	2	1	1	3	1	2	2	1	3	1
207	2	1	0	7	1	1	2	1	0	5	1	2	2	0	2	1
207	2	1	0	7	1	2	2	0	0	4	1	1	2	0	1	1
207	2	0	0	7	1	1	1	0	0	5	1	1	2	0	1	1
207	2	0	1	7	1	2	2	0	0	5	1	2	2	0	1	0
207	2	1	1	7	1	3	2	1	0	5	0	2	2	0	2	0
207	2	1	0	7	1	3	3	1	0	5	1	2	2	0	3	0
207	2	1	0	7	1	1	2	1	0	5	1	2	2	0	2	0
208	2	1	1	5	1	1	3	1	0	4	1	2	1	0	2	0
208	1	1	0	5	1	1	1	0	0	1	1	2	1	0	1	0
208	2	1	0	5	1	1	2	0	0	1	1	2	2	0	1	0
208	2	0	0	5	1	1	1	0	0	2	0	1	1	0	1	1
208	2	0	1	5	1	1	1	1	0	4	1	2	2	0	1	1
208	3	0	0	5	1	1	1	1	0	2	1	2	2	0	1	0
208	2	0	0	5	1	1	1	1	0	1	0	2	2	0	1	1
209	3	1	0	6	1	1	1	1	0	4	0	2	2	0	2	0
209	2	0	0	6	1	3	3	1	0	1	0	2	1	0	3	1
209	2	1	0	6	1	1	1	1	0	1	0	2	2	0	1	0
209	2	0	1	6	1	2	3	0	0	3	0	2	2	0	1	0
209	2	1	0	6	1	1	2	1	0	2	0	2	2	0	3	0
209	2	0	0	6	1	3	1	1	1	1	0	2	2	0	2	0
209	2	1	1	6	1	1	1	1	0	5	0	1	1	0	1	1
209	2	1	1	6	1	1	2	0	0	3	0	1	1	0	3	0
209	1	1	0	6	1	1	1	1	0	5	0	2	2	0	2	0
209	1	1	0	6	1	1	2	1	0	1	0	2	2	0	2	0
209	2	0	1	6	1	2	3	0	0	1	0	1	2	0	2	0
209	1	0	1	6	1	3	3	0	0	3	0	1	2	0	3	0
210	1	1	1	5	1	1	1	1	0	5	0	2	1	0	1	0
210	2	0	0	5	1	1	2	1	0	5	0	2	3	0	3	0
210	1	0	0	5	1	2	1	1	0	2	0	2	1	0	1	1
210	2	1	0	5	1	1	1	1	0	5	0	2	2	0	1	0
210	3	0	0	5	1	1	1	1	0	5	1	2	1	0	1	1
210	1	0	0	5	1	1	1	1	1	3	1	2	1	0	1	0
210	2	1	0	5	1	1	1	1	0	5	1	1	2	0	1	0
211	3	1	0	1	0	3	3	0	0	2	0	1	2	1	3	0
211	2	1	0	1	0	3	2	0	0	5	0	2	3	0	3	1
211	2	0	0	1	0	3	3	0	0	5	0	2	2	0	3	1
211	1	0	0	1	0	3	3	0	0	5	0	2	3	0	3	1
212	1	1	0	9	1	1	1	1	0	3	1	2	2	0	2	1
212	2	1	0	9	1	1	2	0	0	1	0	1	1	0	1	0
212	2	1	0	9	1	1	1	1	0	1	0	2	2	0	1	0
212	2	1	0	9	1	1	1	1	0	3	1	2	2	0	1	1
212	1	1	1	9	1	1	1	1	0	5	1	2	2	0	1	0
212	2	1	1	9	1	1	1	1	0	5	1	2	2	0	2	0
212	3	0	0	9	1	2	2	1	0	3	1	2	2	0	1	0
212	2	0	0	9	1	3	3	0	0	1	0	1	2	0	2	0
212	3	0	0	9	1	1	2	1	0	2	0	2	2	0	1	0
212	2	0	0	9	1	1	2	1	0	5	0	2	1	0	1	1
212	1	1	0	9	1	1	2	1	0	4	1	2	2	0	1	0
212	1	1	0	9	1	1	2	0	1	3	0	2	2	1	1	0
212	2	1	0	9	1	3	2	1	0	1	0	2	2	0	2	0
212	2	1	1	9	1	2	1	1	0	5	1	2	2	0	1	1
213	3	1	0	4	1	1	1	1	0	5	0	2	2	0	3	0
213	2	0	0	4	1	1	1	1	0	5	0	2	2	0	1	0
213	3	1	1	4	1	3	3	0	0	5	1	2	2	0	2	0
213	2	1	0	4	1	3	3	0	0	4	0	2	3	0	3	1
213	3	1	1	4	1	2	2	1	0	5	0	2	2	0	2	0
213	2	1	1	4	1	3	1	1	0	5	1	2	2	0	1	0
213	2	1	0	4	1	2	1	1	0	5	0	2	1	0	1	0
213	3	0	0	4	1	3	3	1	0	1	1	2	2	0	2	0
213	2	1	0	4	1	3	3	0	0	5	0	1	2	0	2	0
214	3	0	0	5	1	2	1	1	0	4	0	1	3	1	2	1
214	1	0	0	5	1	1	1	1	0	1	0	2	1	0	1	0
214	2	1	0	5	1	1	1	1	0	5	1	2	2	0	2	0
214	1	0	0	5	1	1	1	1	0	1	1	2	2	0	1	1
214	1	0	0	5	1	1	1	1	0	4	1	2	2	0	1	1
214	1	0	0	5	1	3	3	1	0	5	0	2	2	0	3	0
214	3	0	0	5	1	1	1	1	0	1	1	2	3	0	2	0
214	1	1	1	5	1	1	1	1	0	3	1	3	3	0	2	0
215	3	0	0	7	1	2	2	1	0	5	1	2	1	0	2	0
215	3	0	0	7	1	2	3	0	0	3	0	1	2	1	2	0
215	3	1	0	7	1	3	2	1	0	5	0	2	2	0	3	0
215	3	0	0	7	1	3	1	0	0	5	0	2	2	0	2	1
215	3	0	0	7	1	2	2	0	0	2	0	1	1	0	3	0
215	1	1	1	7	1	3	2	0	0	5	0	2	1	0	2	0
215	2	0	0	7	1	1	2	1	0	5	0	2	2	0	2	0
215	1	1	0	7	1	3	2	1	0	5	0	2	2	0	1	1
215	2	0	0	7	1	2	2	0	0	2	0	2	2	0	3	0
215	2	0	0	7	1	1	2	1	0	2	0	2	2	0	2	1
215	2	1	0	7	1	2	2	0	1	1	0	1	2	0	2	1
216	3	0	1	7	1	2	1	1	0	5	0	1	2	0	1	0
216	2	1	0	7	1	1	1	1	1	4	0	2	2	1	3	1
216	2	1	0	7	1	2	2	0	0	5	0	1	2	0	2	0
216	3	1	0	7	1	1	2	0	0	5	0	2	2	0	1	1
216	1	1	0	7	1	3	1	0	1	5	0	1	2	1	2	1
217	1	0	1	7	1	1	1	0	1	5	1	1	1	1	1	0
217	3	0	0	7	1	3	1	1	0	4	1	2	2	0	1	0
217	1	1	0	7	1	3	1	1	0	5	1	2	2	0	2	0
217	3	1	0	7	1	1	1	1	0	1	1	2	2	0	1	0
217	3	1	1	7	1	2	1	1	0	3	0	2	2	1	1	0
217	2	0	1	7	1	2	2	1	0	1	1	3	2	0	1	0
217	2	1	0	7	1	1	1	1	0	3	1	2	2	1	1	0
217	1	0	1	7	1	2	2	1	0	5	1	2	3	0	1	0
217	2	1	0	7	1	3	3	1	0	2	0	2	2	1	1	1
217	2	0	0	7	1	2	1	1	0	5	1	2	2	0	1	0
217	3	0	0	7	1	2	1	1	1	2	1	2	3	1	2	0
217	2	0	1	7	1	1	1	1	0	3	0	1	2	0	2	0
217	2	0	0	7	1	3	2	0	0	2	1	2	1	0	1	0
217	2	0	1	7	1	1	1	1	0	3	1	2	2	1	1	0
217	3	1	1	7	1	1	2	1	0	5	0	1	2	1	1	0
217	2	1	0	7	1	3	1	1	0	5	1	2	1	1	2	0
218	2	0	0	3	1	3	2	1	0	5	0	2	2	0	1	1
218	1	1	0	3	1	1	1	0	1	3	0	1	1	0	3	0
218	3	0	1	3	1	2	1	0	1	5	1	1	2	0	3	0
218	2	0	1	3	1	3	1	1	0	4	0	2	1	0	2	0
218	3	1	0	3	1	2	1	0	0	2	0	2	2	0	3	0
218	2	1	1	3	1	3	1	1	0	5	0	2	2	0	1	0
218	3	1	1	3	1	3	1	1	0	5	0	2	2	0	2	0
218	3	1	0	3	1	3	1	1	0	5	0	2	2	0	2	0
218	1	0	1	3	1	3	1	1	0	5	0	2	2	0	1	0
219	1	1	1	8	1	1	1	1	0	5	0	2	2	0	1	1
219	2	0	0	8	1	1	3	1	1	5	0	2	2	0	2	0
219	2	1	0	8	1	1	2	1	0	5	0	2	2	0	1	0
219	2	0	0	8	1	1	2	1	0	3	0	2	1	0	3	0
219	2	0	0	8	1	1	3	1	0	5	0	2	1	0	2	0
219	1	0	0	8	1	1	3	1	0	5	1	2	1	0	3	0
220	2	0	1	10	1	3	2	1	0	5	0	1	2	0	3	1
220	3	0	0	10	1	3	1	0	0	2	0	1	1	0	3	0
220	3	0	0	10	1	3	2	0	0	3	0	1	2	0	3	1
220	3	0	1	10	1	3	3	1	0	3	0	2	2	0	2	0
220	3	0	0	10	1	3	2	0	1	2	0	1	2	0	3	1
220	3	1	0	10	1	3	3	0	1	3	0	1	1	0	3	0
220	2	1	0	10	1	3	2	1	0	5	0	2	2	1	2	0
220	2	1	0	10	1	3	1	0	0	1	0	1	2	0	2	0
221	3	0	0	8	0	1	3	0	0	3	1	2	3	0	2	1
221	1	1	0	8	0	1	3	0	1	5	0	1	3	0	3	1
221	3	1	0	8	0	2	3	0	0	2	0	1	3	0	3	0
223	2	1	0	7	1	2	2	1	0	5	0	1	2	0	3	1
223	2	0	1	7	1	1	1	1	1	5	1	1	2	0	1	1
223	2	0	0	7	1	3	3	1	0	5	1	2	2	0	1	0
223	2	0	1	7	1	3	2	1	0	5	0	2	2	0	2	1
223	3	0	0	7	1	2	2	1	0	1	0	2	3	0	2	0
223	2	1	1	7	1	3	2	1	1	5	0	2	2	0	3	0
224	2	0	0	11	0	2	3	1	0	2	0	2	2	0	1	0
224	1	0	0	11	0	2	3	1	0	2	0	3	3	0	3	1
225	3	0	0	1	0	3	2	0	0	1	0	2	2	0	3	1
226	3	0	0	10	0	1	2	0	0	1	0	2	2	0	3	0
226	2	1	0	10	0	1	1	1	0	3	0	2	1	0	3	0
226	2	0	0	10	0	3	2	0	1	3	0	2	2	0	3	0
226	3	1	0	10	0	1	2	0	1	3	0	2	2	1	3	1
226	1	1	0	10	0	1	3	0	0	3	0	1	2	0	3	1
227	3	1	0	4	1	1	1	1	0	2	1	2	2	1	1	1
227	1	1	0	4	1	1	1	1	1	3	1	2	2	0	1	0
227	2	1	0	4	1	1	1	1	0	1	1	2	2	0	1	1
227	3	0	1	4	1	3	2	0	1	3	1	2	2	1	1	1
227	1	0	0	4	1	2	1	1	0	1	1	2	1	0	2	1
227	2	0	1	4	1	3	1	1	0	5	1	2	1	1	1	0
227	2	1	0	4	1	1	1	1	0	2	1	2	1	0	1	0
227	2	0	0	4	1	1	1	1	0	1	1	3	1	0	1	0
227	2	0	1	4	1	1	1	0	0	5	1	2	2	0	1	0
227	2	1	1	4	1	1	2	0	0	5	1	2	2	0	2	0
227	1	0	1	4	1	1	1	0	1	4	1	2	2	0	2	1
227	2	1	0	4	1	1	1	0	0	5	1	2	1	0	1	0
227	2	0	1	4	1	1	1	1	1	5	1	1	2	1	2	1
227	2	0	0	4	1	2	1	1	0	1	1	2	2	0	1	0
228	3	1	0	9	0	3	3	0	0	1	0	2	3	0	2	0
228	3	1	0	9	0	1	3	0	1	5	0	1	2	0	3	0
228	3	1	0	9	0	3	3	0	0	5	0	1	3	0	3	1
228	3	0	0	9	0	2	3	0	0	2	0	1	1	0	3	1
228	3	1	0	9	0	3	2	0	0	2	0	1	2	0	3	0
229	3	0	1	3	1	3	2	1	0	5	0	2	2	0	3	0
229	3	0	1	3	1	3	2	0	0	5	0	1	2	0	2	0
229	2	1	1	3	1	3	1	1	0	5	0	2	2	0	3	0
229	3	0	1	3	1	3	2	0	0	5	0	2	2	0	1	1
229	2	1	1	3	1	3	1	0	0	5	0	1	2	0	3	1
230	3	0	0	2	0	1	1	1	0	3	0	2	2	0	1	1
231	2	0	0	8	0	1	3	1	0	3	0	2	2	0	3	0
231	1	0	1	8	0	2	3	1	0	5	0	2	2	0	3	0
231	3	0	0	8	0	1	3	1	0	2	0	2	2	0	2	0
231	2	0	0	8	0	1	1	1	0	5	0	1	1	0	2	1
231	3	1	0	8	0	2	3	0	1	2	0	2	2	1	3	0
231	2	1	0	8	0	3	3	0	0	5	0	2	1	0	2	0
232	1	0	0	7	1	2	2	1	0	4	0	2	2	0	1	1
232	2	0	0	7	1	1	1	1	0	1	1	2	2	0	1	1
232	1	0	1	7	1	1	1	1	0	5	1	2	2	0	2	0
232	2	1	1	7	1	2	3	1	1	5	1	2	2	0	2	0
232	2	0	1	7	1	3	3	1	1	4	1	3	2	0	1	0
232	2	1	0	7	1	3	2	1	0	5	1	2	2	0	1	0
232	3	1	0	7	1	3	2	1	0	1	1	2	2	0	2	0
232	2	1	0	7	1	3	1	1	0	5	1	2	2	0	1	0
232	2	0	0	7	1	1	2	0	0	4	1	1	1	0	1	0
232	3	0	0	7	1	1	1	1	0	1	0	2	2	0	1	0
232	2	1	0	7	1	3	2	1	0	4	1	3	2	0	1	0
233	3	0	1	8	1	1	2	1	0	1	1	2	1	0	1	0
233	3	1	0	8	1	1	3	0	0	4	1	1	2	0	1	1
233	2	0	0	8	1	1	3	1	0	2	1	2	2	0	2	1
233	2	0	1	8	1	1	1	1	1	5	1	2	1	1	2	0
233	2	0	0	8	1	1	3	0	0	3	1	3	1	0	1	1
233	2	1	1	8	1	2	2	1	0	3	0	2	1	1	1	1
233	3	1	1	8	1	1	3	0	0	3	1	2	1	1	2	0
233	2	0	0	8	1	1	1	1	1	1	1	2	1	1	2	0
233	1	1	0	8	1	1	1	1	1	3	1	2	2	1	1	1
233	3	0	0	8	1	1	1	1	1	1	1	2	2	0	2	0
233	2	1	0	8	1	1	1	1	0	1	1	2	1	0	1	1
234	2	1	1	4	1	1	1	1	0	5	1	2	2	0	1	0
234	2	0	0	4	1	1	1	1	0	2	1	2	2	1	2	1
234	1	1	1	4	1	1	1	1	1	5	0	2	2	0	3	0
234	3	0	0	4	1	3	3	1	0	4	0	2	3	0	1	0
234	1	0	1	4	1	3	2	1	0	5	1	2	2	0	2	0
234	2	0	0	4	1	2	2	1	0	3	1	2	2	0	1	0
234	1	0	0	4	1	2	2	0	0	2	0	2	1	0	3	0
234	3	0	0	4	1	3	3	1	0	4	1	2	1	0	1	0
235	1	1	0	2	1	1	2	0	0	2	1	1	1	0	2	0
235	2	1	1	2	1	3	2	1	0	5	1	2	2	0	2	0
235	1	0	1	2	1	1	2	1	1	4	1	1	1	0	1	0
235	2	0	0	2	1	1	1	1	0	1	0	2	2	0	1	0
235	1	0	1	2	1	1	1	0	0	5	1	2	3	0	1	1
235	1	0	0	2	1	1	3	0	0	3	1	1	1	0	3	1
235	1	1	0	2	1	3	1	1	0	3	0	2	1	0	2	1
235	2	1	0	2	1	3	3	0	0	5	0	2	2	0	2	0
236	1	0	0	1	0	3	2	0	0	1	0	1	2	1	3	0
237	2	1	1	10	0	3	3	0	0	5	0	2	3	0	3	1
237	2	1	0	10	0	3	1	0	0	2	0	1	1	0	3	1
238	2	1	1	9	1	3	3	0	0	5	0	2	2	0	2	0
238	3	1	1	9	1	3	2	1	0	2	1	2	2	0	3	0
238	3	1	0	9	1	3	1	1	0	5	0	2	3	0	2	0
238	2	0	0	9	1	3	1	1	1	3	1	2	2	0	1	1
238	2	1	0	9	1	3	2	1	0	1	0	2	3	0	2	0
238	1	1	1	9	1	3	2	1	0	5	0	2	2	0	3	1
238	2	1	1	9	1	3	1	1	0	5	0	2	2	0	1	1
239	1	0	1	5	1	1	3	0	0	1	1	1	1	0	3	1
239	1	1	0	5	1	1	2	1	1	3	1	2	3	0	1	0
239	2	0	0	5	1	3	2	1	0	5	1	3	3	1	2	0
239	2	1	1	5	1	1	1	1	0	5	1	2	2	0	2	1
239	1	0	0	5	1	3	3	0	0	3	1	2	3	0	2	1
239	1	0	0	5	1	3	1	0	0	1	1	2	2	0	2	1
239	1	1	0	5	1	1	1	1	0	2	1	2	2	0	1	0
240	3	1	0	9	0	1	2	0	0	1	0	1	2	0	2	1
240	3	1	1	9	0	1	2	1	1	5	0	2	3	0	2	1
240	2	0	0	9	0	1	1	0	1	5	0	2	2	0	3	1
240	3	0	0	9	0	2	3	0	0	2	0	1	2	0	2	1
240	3	1	0	9	0	2	1	0	0	5	0	2	3	0	2	1
241	2	1	0	2	1	1	1	1	0	5	1	1	2	0	1	0
241	2	0	1	2	1	1	1	1	0	5	1	2	2	1	1	0
241	1	1	1	2	1	1	1	1	0	5	0	2	2	1	2	0
241	3	1	0	2	1	1	1	1	0	2	1	2	3	1	2	0
241	3	1	1	2	1	1	2	1	1	3	1	2	2	0	3	0
241	1	1	0	2	1	1	2	1	0	5	0	2	1	0	3	1
241	2	1	0	2	1	1	1	1	0	3	0	2	1	0	3	0
242	2	0	0	11	1	3	2	1	0	3	0	2	2	0	3	0
242	2	1	0	11	1	1	1	0	0	3	1	2	1	0	3	0
242	2	0	1	11	1	1	1	1	0	5	0	2	2	0	3	0
242	2	1	1	11	1	2	1	1	0	5	1	2	2	0	3	1
242	1	1	0	11	1	1	1	1	0	2	1	2	2	0	2	0
242	1	0	1	11	1	1	1	0	0	5	1	2	1	0	3	1
242	3	0	0	11	1	1	1	0	0	2	1	1	1	0	3	0
242	2	1	0	11	1	1	1	0	1	2	0	2	2	0	3	1
242	2	0	1	11	1	1	1	1	0	2	1	3	1	0	3	0
242	2	1	1	11	1	2	2	1	0	4	0	3	1	0	3	1
242	1	1	0	11	1	2	1	1	0	5	0	2	2	0	3	0
242	2	0	1	11	1	2	1	1	0	5	0	2	2	0	3	0
242	1	1	1	11	1	1	1	0	1	3	1	1	2	1	3	0
242	2	1	0	11	1	3	2	1	0	5	0	2	1	0	3	0
242	2	0	1	11	1	1	1	0	0	4	0	1	1	0	3	1
242	2	1	1	11	1	1	1	1	1	4	1	2	2	0	1	0
242	1	1	1	11	1	1	1	1	0	5	0	2	1	0	2	1
242	1	0	1	11	1	2	1	1	0	5	1	3	2	0	1	0
243	3	1	0	8	1	3	2	0	0	5	0	1	2	0	2	1
243	3	1	0	8	1	3	2	1	1	2	0	2	2	1	3	0
243	3	1	0	8	1	3	1	1	0	5	1	3	2	0	3	1
243	2	0	0	8	1	3	2	0	0	5	0	1	2	0	2	0
243	2	1	0	8	1	1	2	1	0	2	0	2	2	0	3	1
244	2	1	0	6	1	1	1	1	0	5	1	2	2	0	2	0
244	2	0	1	6	1	1	2	0	0	5	1	2	1	0	1	0
244	2	1	1	6	1	1	2	1	0	4	1	2	2	0	1	1
244	1	0	0	6	1	1	3	1	1	3	0	1	2	1	3	1
244	1	1	0	6	1	3	2	0	0	5	1	1	2	0	1	0
244	1	0	0	6	1	2	2	0	0	3	1	1	2	0	2	1
245	2	0	0	4	1	3	2	1	0	3	1	2	1	1	1	0
245	2	1	0	4	1	1	1	1	0	2	0	3	2	0	1	0
245	1	1	1	4	1	1	1	1	0	5	1	2	2	0	1	1
245	3	0	0	4	1	1	2	0	0	3	1	2	2	0	2	0
245	2	1	0	4	1	1	1	1	0	1	0	2	2	0	3	0
245	2	1	0	4	1	1	1	1	0	5	0	2	1	0	3	0
245	2	1	0	4	1	2	2	1	0	1	0	2	1	0	3	0
245	2	1	1	4	1	1	1	0	0	5	1	2	2	0	1	0
245	2	0	0	4	1	1	2	1	0	1	1	2	2	0	3	0
245	1	1	0	4	1	2	1	1	0	5	1	3	2	0	1	1
245	1	0	0	4	1	1	2	0	0	4	1	2	2	0	1	1
245	3	1	0	4	1	1	1	1	0	3	1	3	2	1	1	1
245	2	0	1	4	1	1	1	1	0	5	0	2	2	0	2	1
245	1	0	0	4	1	1	2	1	1	2	1	2	2	0	2	0
246	1	1	0	6	1	1	2	0	0	3	0	1	2	0	1	0
246	3	1	0	6	1	1	1	1	0	2	0	2	2	0	1	0
246	2	0	1	6	1	1	1	1	0	5	0	2	2	0	1	0
246	1	0	0	6	1	1	1	1	0	3	1	2	2	0	1	1
246	2	0	0	6	1	1	2	1	0	1	0	3	2	0	1	0
246	1	1	1	6	1	1	1	1	0	5	0	2	2	0	1	0
246	2	1	1	6	1	1	3	0	0	5	0	2	2	0	3	1
246	1	1	0	6	1	1	2	0	0	3	0	1	1	0	2	0
246	3	0	0	6	1	1	1	1	0	1	0	2	2	0	1	0
247	2	0	0	1	0	3	3	0	0	5	0	2	2	0	3	1
247	2	1	0	1	0	3	3	0	0	5	0	1	2	0	3	0
247	3	0	0	1	0	3	3	0	0	5	0	2	2	0	3	0
247	3	0	0	1	0	3	3	0	0	5	0	1	3	0	2	1
247	2	0	0	1	0	3	3	0	0	5	0	2	3	0	3	1
247	3	0	0	1	0	3	3	0	0	3	0	2	3	0	3	1
247	2	0	0	1	0	3	3	1	0	2	0	2	3	0	3	1
247	3	1	0	1	0	3	2	0	0	4	0	2	3	0	3	0
247	2	1	0	1	0	3	3	0	0	5	0	1	2	1	3	0
248	3	1	1	4	1	2	1	0	0	5	0	2	3	1	2	1
248	2	1	0	4	1	3	2	1	0	3	0	2	1	0	3	0
248	3	0	1	4	1	3	2	0	1	3	0	2	2	1	2	0
248	2	1	0	4	1	3	2	0	0	5	0	1	2	0	2	0
248	2	0	0	4	1	3	2	0	0	4	1	1	2	0	3	1
248	3	1	0	4	1	2	2	1	0	5	1	2	2	0	2	0
248	2	0	0	4	1	3	2	0	0	5	1	1	2	0	1	0
248	2	1	0	4	1	3	1	1	0	5	0	2	2	0	2	0
248	3	1	0	4	1	1	1	0	0	3	0	1	2	0	2	1
249	2	1	0	2	1	1	1	1	0	1	0	2	2	0	1	1
249	1	1	0	2	1	1	1	1	0	2	0	2	1	0	1	0
249	2	1	0	2	1	1	1	1	0	5	0	2	3	0	1	0
249	2	1	1	2	1	1	1	1	0	2	1	2	2	1	1	1
249	2	1	0	2	1	1	1	0	0	3	1	1	1	0	2	0
249	2	1	0	2	1	1	1	0	0	3	0	1	1	0	1	0
249	2	1	0	2	1	1	2	1	0	3	1	2	2	0	1	1
250	1	1	0	5	1	1	1	1	1	2	1	2	1	0	1	1
250	2	0	0	5	1	1	1	1	0	5	1	2	2	0	1	0
250	2	0	0	5	1	1	1	1	0	2	0	2	1	0	1	1
250	2	1	0	5	1	1	1	1	1	2	1	2	2	1	1	0
250	3	1	1	5	1	1	1	1	1	4	1	2	2	1	1	0
250	2	1	0	5	1	1	1	1	0	1	1	2	2	0	1	0
250	2	0	0	5	1	1	1	1	0	5	1	2	2	0	1	0
250	3	1	0	5	1	1	2	0	0	1	1	2	2	0	1	0
251	1	1	0	5	1	1	1	1	0	5	1	2	2	0	1	0
251	1	0	0	5	1	1	1	0	0	2	1	1	1	0	1	0
251	3	0	0	5	1	1	1	1	0	5	1	1	2	1	1	1
251	1	0	1	5	1	1	1	1	0	5	0	2	2	0	1	0
251	1	0	1	5	1	1	1	1	1	5	0	2	2	1	1	0
251	2	1	0	5	1	1	1	1	0	5	0	2	1	0	1	0
252	3	1	0	1	0	3	2	0	0	5	0	1	3	0	2	1
253	2	0	0	10	1	3	1	0	0	2	0	1	2	0	3	0
253	3	1	0	10	1	3	2	0	0	5	1	2	2	0	3	0
253	2	1	0	10	1	3	1	1	0	5	0	2	3	0	2	0
253	2	1	1	10	1	3	2	1	1	4	0	2	2	1	2	1
253	2	0	1	10	1	3	1	1	0	5	0	2	2	1	2	0
253	2	1	0	10	1	1	1	1	1	2	0	2	2	1	3	1
253	2	0	1	10	1	3	1	1	0	4	1	2	2	0	3	1
253	2	0	0	10	1	2	1	1	0	3	1	2	2	0	3	0
253	2	0	0	10	1	2	2	1	1	2	0	2	1	1	2	1
253	3	0	0	10	1	2	1	0	0	3	0	1	1	1	3	0
253	3	1	1	10	1	2	1	1	0	5	0	2	2	0	3	0
254	2	0	0	3	1	3	1	0	0	4	0	2	2	0	3	0
254	3	1	1	3	1	3	1	0	0	2	0	2	2	1	2	0
254	3	1	1	3	1	3	1	1	1	2	0	2	2	0	2	0
254	2	0	1	3	1	1	2	1	0	4	0	1	2	0	2	0
254	1	0	1	3	1	3	1	1	0	4	0	2	2	0	2	1
254	2	1	0	3	1	3	1	0	0	5	0	1	2	0	2	0
254	2	1	1	3	1	3	1	0	0	5	0	1	2	0	1	0
254	2	0	0	3	1	2	1	0	0	4	0	2	2	0	2	0
254	2	1	0	3	1	1	1	1	0	3	0	3	2	0	2	1
255	2	0	1	10	1	1	1	0	0	5	0	2	2	0	2	1
255	2	1	0	10	1	1	1	0	0	1	1	2	2	0	2	1
255	3	1	1	10	1	1	1	1	0	5	1	2	1	0	2	0
255	2	0	0	10	1	1	1	1	0	5	1	3	2	0	3	0
255	3	0	0	10	1	1	1	0	0	4	0	2	2	1	1	0
255	2	0	0	10	1	2	1	1	1	2	0	2	2	0	2	1
255	1	0	0	10	1	1	1	1	0	2	0	2	1	1	2	0
255	2	1	0	10	1	1	2	1	0	5	1	2	2	0	2	0
256	3	1	0	6	1	1	2	1	0	2	1	2	2	0	1	1
256	3	1	1	6	1	1	2	0	0	5	1	1	2	0	1	0
256	3	1	1	6	1	1	1	0	1	2	1	1	2	0	1	0
256	3	0	1	6	1	1	1	1	0	4	1	2	2	0	1	0
256	2	0	0	6	1	1	3	0	0	1	0	1	2	0	3	0
256	2	1	0	6	1	1	1	1	1	3	1	2	2	1	3	0
256	3	1	0	6	1	1	1	1	0	5	0	2	2	0	1	0
256	2	0	1	6	1	1	2	1	0	5	0	2	2	0	3	1
257	1	1	0	9	0	1	1	1	0	1	0	2	2	0	2	0
257	3	1	0	9	0	1	1	0	0	2	0	2	3	0	1	0
257	3	0	0	9	0	1	2	1	1	3	0	1	2	1	3	0
257	1	1	0	9	0	1	2	1	0	5	0	2	3	0	2	0
257	2	0	1	9	0	1	2	1	1	5	0	2	2	0	2	0
258	2	0	1	10	1	1	2	1	1	5	1	3	2	1	3	0
258	1	0	0	10	1	1	2	1	1	5	1	2	1	0	2	1
258	1	0	1	10	1	1	2	1	0	4	0	2	1	0	2	0
258	2	0	0	10	1	1	2	1	0	5	1	2	2	1	3	0
258	1	1	0	10	1	1	1	0	0	5	1	1	2	0	2	1
258	2	1	0	10	1	1	2	1	0	1	1	2	2	0	3	0
258	1	0	0	10	1	1	1	1	0	4	1	2	1	1	2	0
258	2	1	0	10	1	1	2	1	0	5	1	2	2	1	1	0
258	1	1	0	10	1	1	2	1	0	5	1	2	2	1	2	0
258	2	0	1	10	1	1	2	0	0	4	1	1	2	1	2	0
259	1	1	1	3	1	2	1	1	0	5	0	2	2	0	3	0
259	3	0	0	3	1	1	1	1	0	5	0	1	1	0	1	0
259	2	0	0	3	1	3	1	1	0	3	1	2	1	0	3	0
260	2	1	1	8	1	1	1	1	0	4	1	3	2	0	1	0
260	2	1	1	8	1	1	3	0	0	4	1	3	1	1	1	0
260	2	1	1	8	1	1	2	1	0	5	0	2	1	0	1	0
260	2	0	1	8	1	1	1	0	0	2	1	3	1	0	1	0
260	3	0	0	8	1	1	1	1	0	2	1	2	1	1	1	1
261	3	0	0	1	0	2	3	0	0	5	0	2	2	0	3	1
261	2	1	0	1	0	3	3	0	0	1	0	2	2	0	3	1
261	3	0	0	1	0	2	3	0	0	5	0	2	2	0	3	1
261	2	0	0	1	0	1	3	0	1	5	1	1	2	1	3	1
261	3	0	0	1	0	3	3	0	0	4	0	3	3	0	3	1
262	2	1	0	7	1	2	2	0	0	2	1	1	2	0	3	1
262	1	1	0	7	1	3	1	0	0	5	0	2	2	1	3	1
262	3	1	1	7	1	1	2	1	1	4	0	2	2	0	3	0
262	2	1	1	7	1	2	1	1	0	5	0	2	2	1	2	0
262	3	1	0	7	1	2	2	1	0	5	0	2	1	1	3	0
262	3	0	1	7	1	3	1	0	0	5	0	1	2	1	2	0
262	3	1	0	7	1	1	2	1	0	5	0	2	1	0	2	0
262	3	0	0	7	1	1	2	0	0	1	0	2	2	0	2	0
262	3	0	1	7	1	3	1	1	1	2	0	2	2	0	3	0
262	2	0	0	7	1	2	2	0	0	2	0	1	1	0	2	1
263	2	0	0	2	1	1	1	1	0	1	1	2	2	0	2	0
263	1	0	0	2	1	1	2	0	0	3	1	3	2	0	2	0
263	1	1	0	2	1	1	2	0	1	2	1	3	2	1	1	0
263	1	0	0	2	1	1	1	0	0	1	1	3	2	0	2	1
263	2	1	1	2	1	1	2	1	1	5	1	3	2	1	2	0
263	1	0	1	2	1	1	3	0	0	5	1	1	2	0	2	1
263	1	0	0	2	1	1	1	0	1	2	1	2	2	0	2	0
263	1	0	0	2	1	1	1	0	0	3	1	2	2	0	2	0
263	2	1	1	2	1	1	1	1	0	5	1	2	2	0	2	0
263	1	0	0	2	1	1	1	0	0	3	1	2	2	0	2	0
263	3	0	0	2	1	1	1	0	0	1	1	2	2	0	3	0
264	3	1	0	1	0	3	3	0	0	5	0	2	2	0	2	1
264	3	1	1	1	0	3	3	0	0	5	0	1	3	0	3	1
265	2	1	1	8	1	2	2	1	0	2	0	2	2	1	2	1
265	3	1	0	8	1	3	2	0	0	1	0	1	2	0	2	0
265	2	1	0	8	1	3	2	1	0	5	0	3	2	0	2	0
265	3	1	0	8	1	3	2	1	0	5	0	2	2	1	3	0
265	1	0	1	8	1	2	2	1	0	5	0	2	2	0	1	0
265	1	1	1	8	1	1	1	1	0	4	0	2	2	0	1	1
266	2	1	0	8	1	1	1	1	0	3	0	1	1	0	1	1
266	3	0	0	8	1	1	1	0	0	4	0	1	2	0	1	0
266	1	0	0	8	1	1	1	1	0	4	1	2	1	0	1	0
266	3	1	0	8	1	1	1	1	0	2	0	2	1	0	1	0
266	2	1	0	8	1	1	1	1	0	5	0	2	1	0	1	0
267	2	0	1	3	1	3	1	1	0	5	0	2	1	0	1	0
267	2	0	0	3	1	1	1	0	0	1	0	2	2	0	2	1
267	2	1	1	3	1	1	1	0	0	3	1	2	2	0	1	0
267	3	1	0	3	1	1	1	1	0	5	1	2	2	0	1	0
267	3	0	1	3	1	1	1	1	1	1	1	2	2	1	1	0
267	2	0	0	3	1	2	1	1	0	5	1	2	2	0	2	1
267	2	0	0	3	1	1	1	1	1	2	0	2	3	0	1	0
267	3	1	1	3	1	3	1	1	0	5	0	2	1	0	2	0
267	3	1	0	3	1	1	1	1	0	1	0	2	2	0	1	1
267	1	1	0	3	1	1	1	1	0	2	0	2	2	0	2	0
267	1	0	1	3	1	1	1	1	0	5	1	2	2	0	2	0
267	3	1	1	3	1	1	1	1	0	5	1	2	2	0	2	0
267	3	1	0	3	1	2	1	1	0	5	0	2	2	0	1	0
268	3	0	0	10	0	3	2	0	1	4	0	2	3	0	3	0
268	3	1	1	10	0	3	3	0	0	2	0	1	2	0	3	1
268	2	1	1	10	0	3	3	0	0	5	0	2	1	0	3	0
269	3	1	0	5	1	1	1	0	0	2	1	2	3	0	1	0
269	2	0	0	5	1	1	1	0	0	1	1	2	1	0	1	1
269	1	1	0	5	1	1	1	0	0	2	1	2	1	0	1	1
269	2	1	0	5	1	1	1	1	0	1	1	2	2	0	1	0
269	2	0	0	5	1	1	1	1	0	5	0	2	3	0	1	0
269	2	0	0	5	1	1	1	1	0	5	0	2	2	0	1	1
270	2	0	0	8	1	1	3	1	0	1	0	2	2	0	1	0
270	2	1	0	8	1	1	3	1	0	2	0	2	1	0	3	0
270	2	1	0	8	1	1	1	1	0	3	0	2	1	0	3	0
270	2	1	0	8	1	1	3	0	0	4	0	2	1	0	3	0
271	2	0	1	7	1	3	2	0	1	4	0	1	1	1	3	0
271	3	0	0	7	1	2	2	0	0	2	0	2	2	0	3	0
271	3	0	1	7	1	2	2	0	1	5	0	2	1	1	3	0
271	3	1	1	7	1	3	1	1	0	1	1	2	2	0	3	0
272	1	0	0	7	1	3	2	1	1	2	1	2	2	1	2	0
272	1	1	0	7	1	1	2	0	0	5	1	1	1	0	3	1
272	2	0	1	7	1	1	1	0	0	5	1	1	2	1	2	0
272	2	0	1	7	1	3	3	1	1	2	1	2	2	1	3	1
272	2	1	0	7	1	2	2	1	0	5	1	2	2	0	3	0
272	2	1	0	7	1	2	2	1	0	5	0	2	1	0	2	0
272	2	0	0	7	1	3	2	1	0	1	1	2	2	0	2	1
272	2	0	0	7	1	2	2	0	0	5	1	1	2	0	2	1
272	2	1	0	7	1	2	2	1	0	4	1	2	1	0	2	0
272	2	0	0	7	1	1	2	1	0	3	1	2	2	0	3	0
274	3	0	0	1	0	2	2	0	0	5	0	1	2	0	3	1
274	2	1	0	1	0	1	1	0	0	5	0	1	2	0	2	1
274	2	0	0	1	0	3	3	0	0	5	0	1	2	0	3	1
275	2	0	0	6	1	3	3	1	1	3	0	2	2	0	3	1
275	2	1	0	6	1	3	1	1	0	5	0	2	2	0	3	0
275	2	0	0	6	1	3	2	1	0	2	0	2	1	0	3	0
275	2	1	0	6	1	3	2	0	0	3	0	1	2	0	3	1
275	2	0	1	6	1	3	1	1	0	3	0	2	2	0	3	1
275	2	0	1	6	1	1	1	1	0	2	0	2	2	0	3	1
275	2	1	1	6	1	1	1	0	0	5	0	2	2	0	3	1
275	2	1	1	6	1	1	1	0	0	5	0	1	2	0	3	0
275	2	1	0	6	1	2	1	1	0	3	1	2	1	0	2	0
275	1	0	0	6	1	3	2	1	0	5	0	2	2	0	3	0
275	2	0	1	6	1	2	1	1	0	2	0	3	1	0	1	0
275	2	0	0	6	1	3	1	1	0	2	0	2	2	0	3	0
275	2	1	1	6	1	1	2	0	0	5	0	1	1	0	3	0
275	2	0	0	6	1	3	2	1	0	2	0	2	2	0	1	0
275	2	0	1	6	1	1	2	0	0	1	1	1	1	1	3	1
276	2	1	0	2	1	1	2	1	0	3	0	2	2	0	1	0
276	2	0	0	2	1	1	1	1	0	3	0	1	2	0	2	1
276	2	0	0	2	1	1	1	1	0	1	0	3	3	0	1	0
276	2	0	0	2	1	1	1	1	0	5	1	3	1	0	1	1
276	2	1	0	2	1	1	1	0	0	3	1	2	1	1	1	1
276	2	1	0	2	1	1	1	1	1	2	0	3	3	0	1	0
276	2	1	0	2	1	1	1	1	0	4	0	2	3	0	1	0
276	2	1	1	2	1	1	1	1	0	3	0	1	2	0	2	0
276	1	1	1	2	1	1	1	1	0	4	1	2	1	0	2	0
277	2	1	1	5	0	1	1	1	0	5	1	2	2	0	2	1
277	2	0	0	5	0	1	1	0	0	3	0	2	2	0	1	1
277	1	0	0	5	0	2	1	1	0	5	1	3	3	0	2	1
277	2	1	0	5	0	1	1	0	0	3	1	2	2	0	1	0
277	2	0	0	5	0	2	2	1	0	5	1	3	2	0	3	1
277	2	1	0	5	0	1	1	1	0	5	0	2	3	0	1	1
278	1	1	0	5	1	1	1	1	0	2	1	2	2	0	1	0
278	2	0	0	5	1	1	1	1	0	1	1	2	2	0	1	0
278	2	0	0	5	1	1	1	1	1	1	1	2	2	1	1	0
278	1	1	0	5	1	1	2	0	0	2	1	1	1	0	1	1
278	2	0	1	5	1	1	1	1	0	5	1	2	1	0	1	1
278	1	1	0	5	1	1	1	1	1	1	1	2	2	0	1	0
278	2	1	0	5	1	1	1	1	0	2	1	2	2	0	1	0
278	1	1	0	5	1	1	1	1	1	5	1	2	1	1	1	1
278	2	0	0	5	1	1	1	1	0	2	1	2	2	0	1	1
278	2	1	0	5	1	1	1	1	0	5	1	2	1	0	2	0
278	2	0	1	5	1	1	1	1	0	4	1	2	1	0	1	0
278	2	0	1	5	1	1	1	1	0	3	1	2	2	0	1	0
279	2	1	0	3	1	1	1	1	0	5	0	2	2	0	1	1
279	2	0	0	3	1	1	1	1	0	5	0	2	2	0	1	1
279	2	1	1	3	1	2	2	1	0	5	1	3	1	0	1	0
279	2	1	0	3	1	1	1	1	0	5	1	2	2	0	1	0
279	2	1	1	3	1	1	1	1	0	5	1	2	2	0	1	0
279	2	0	0	3	1	1	1	1	0	2	0	3	2	0	1	0
279	2	1	1	3	1	1	1	1	0	3	1	2	1	1	1	0
279	2	0	0	3	1	1	1	1	0	3	1	2	2	0	1	0
279	3	0	0	3	1	1	1	1	0	2	1	2	2	0	1	0
279	2	1	0	3	1	1	1	0	0	1	1	2	2	0	1	0
279	3	0	1	3	1	1	1	1	0	3	0	3	2	0	1	1
279	2	0	0	3	1	1	1	1	0	3	1	2	2	0	1	1
279	2	1	0	3	1	1	1	0	0	2	1	1	1	0	2	0
279	1	0	1	3	1	1	1	0	0	3	1	2	1	0	1	0
279	1	0	1	3	1	1	1	1	0	3	1	2	2	0	2	1
280	2	0	1	4	1	3	2	1	0	4	0	2	2	0	1	0
280	3	0	0	4	1	3	1	1	1	5	0	2	2	1	1	1
280	2	1	0	4	1	2	1	1	0	5	0	3	1	0	1	0
280	3	1	1	4	1	1	1	1	0	5	0	2	1	0	1	0
280	2	0	0	4	1	3	2	1	0	4	0	2	1	1	1	0
280	2	1	0	4	1	3	2	1	0	5	0	2	3	0	1	0
280	3	0	0	4	1	3	1	1	0	4	1	2	2	0	3	0
281	2	0	0	11	1	1	1	1	0	5	0	2	2	0	3	1
281	2	1	1	11	1	3	1	0	0	5	0	2	1	0	2	1
281	2	1	0	11	1	1	1	0	0	5	1	1	1	0	2	0
281	2	0	1	11	1	1	1	1	0	4	1	2	1	0	3	0
281	2	0	0	11	1	1	1	1	0	5	0	2	2	0	3	0
282	3	1	0	11	0	3	3	0	0	1	0	1	3	0	3	0
282	3	0	0	11	0	3	3	0	1	5	0	2	2	1	3	1
282	1	1	1	11	0	2	3	0	0	5	0	1	3	0	2	1
283	1	0	1	2	1	1	1	1	0	5	0	2	2	0	1	0
283	1	0	1	2	1	1	1	1	1	5	0	2	1	1	1	1
283	2	1	0	2	1	1	1	1	0	3	1	2	2	0	1	0
283	2	1	1	2	1	1	1	1	1	3	0	2	1	0	1	1
283	3	1	1	2	1	1	1	0	0	5	1	2	1	0	1	0
283	2	0	0	2	1	1	1	0	0	1	1	1	1	0	1	0
284	3	1	0	8	0	1	3	1	1	4	0	1	2	0	2	0
284	3	0	0	8	0	1	3	1	1	5	0	2	2	0	3	0
284	2	1	0	8	0	1	3	0	0	1	0	2	1	0	2	0
284	3	0	1	8	0	1	3	0	0	5	0	2	2	0	3	1
284	2	0	0	8	0	1	3	0	0	3	0	2	2	1	3	0
284	2	0	0	8	0	1	3	0	0	4	0	2	2	0	3	0
284	2	1	1	8	0	1	3	0	0	5	0	1	1	0	2	0
284	2	0	0	8	0	1	3	0	0	3	0	2	1	1	2	0
284	3	1	0	8	0	1	3	1	0	1	0	2	2	0	2	0
284	3	0	0	8	0	1	3	1	1	1	0	1	2	0	2	0
285	1	0	0	6	1	3	3	0	1	2	0	2	2	0	2	0
285	2	1	0	6	1	3	1	1	0	5	0	2	2	0	2	1
285	2	1	0	6	1	3	2	1	0	4	0	2	2	0	2	0
285	1	1	1	6	1	3	1	1	1	5	0	2	2	0	1	0
285	2	1	1	6	1	3	2	1	0	5	0	2	1	1	3	0
285	2	0	0	6	1	3	3	0	0	1	0	1	1	0	1	1
285	2	1	1	6	1	1	3	1	1	3	0	2	2	0	3	0
285	2	1	1	6	1	3	1	1	0	5	0	2	2	0	1	0
285	2	1	0	6	1	2	3	0	1	5	0	1	2	1	2	0
285	2	1	1	6	1	3	3	1	0	5	0	2	2	0	1	1
285	2	0	1	6	1	3	1	1	0	5	0	2	2	0	3	0
286	3	0	0	4	0	3	3	0	0	5	0	2	3	0	1	0
286	2	0	0	4	0	1	2	1	0	5	0	2	2	0	3	0
286	3	0	0	4	0	3	3	0	0	5	0	1	2	0	1	0
287	3	0	0	1	0	1	2	0	0	1	0	1	3	0	3	1
287	1	1	1	1	0	2	2	0	0	2	0	1	1	0	2	0
287	2	1	0	1	0	2	3	0	0	5	0	2	3	0	3	1
287	3	1	0	1	0	3	3	0	0	5	0	2	2	0	3	1
288	1	0	0	9	1	3	1	0	0	5	1	2	1	0	2	1
288	2	1	0	9	1	2	2	1	0	1	1	2	2	0	1	1
288	3	0	1	9	1	3	2	1	0	4	0	1	1	0	2	1
288	2	1	1	9	1	3	1	1	0	5	0	2	2	0	3	0
288	2	0	0	9	1	3	2	0	0	5	1	1	2	0	3	0
289	1	0	0	4	1	2	2	1	0	1	1	2	2	0	1	0
289	2	0	0	4	1	1	1	1	0	2	1	2	2	0	2	0
289	2	0	1	4	1	1	2	1	0	3	1	2	2	0	1	0
289	1	1	1	4	1	1	2	0	0	3	1	1	1	0	1	0
289	1	0	0	4	1	1	1	1	0	4	1	2	1	0	1	0
289	2	1	0	4	1	3	1	1	0	2	1	3	1	1	1	0
289	1	1	0	4	1	1	1	1	0	1	0	2	2	0	1	0
289	2	0	0	4	1	3	1	1	0	3	1	2	3	0	2	0
289	3	0	0	4	1	2	2	0	0	1	1	2	2	0	1	0
289	1	1	0	4	1	2	2	1	0	1	1	2	2	0	1	0
289	2	1	0	4	1	1	2	1	0	2	1	2	2	0	1	0
289	1	0	0	4	1	1	2	1	0	1	1	2	2	0	1	0
289	2	0	0	4	1	1	2	1	0	1	1	2	2	1	1	1
289	3	1	1	4	1	1	1	1	1	4	1	2	2	1	1	0
289	2	0	0	4	1	1	1	1	0	1	1	2	2	0	1	0
289	2	0	1	4	1	1	1	1	0	4	1	2	1	0	1	0
289	2	0	0	4	1	1	1	1	0	1	1	2	2	0	1	1
290	1	0	0	4	0	2	1	1	0	5	0	2	3	0	3	0
290	3	0	0	4	0	2	2	0	0	1	0	2	3	0	3	0
290	3	1	0	4	0	3	2	0	0	3	0	2	2	0	3	0
[truncated: 2,622 more rows]
